# Supplementary material for: Disease–Gene Networks of Skin Pigmentation Disorders and Reconstruction of Protein–Protein Interaction Networks
Source: Bioengineering (Basel). 2022 Dec 21;10(1):13. doi: 10.3390/bioengineering10010013 (PMC9854651; doi:10.3390/bioengineering10010013)
Supplement: Supplementary file 1 [file bioengineering-10-00013-s001.zip]

Archive with 7 entries (7 files):
- Supplementary Figures DArcy et al FINAL.pdf
- Table S1 Bioengineering FINAL.xlsx
- Table S2 Bioengineering FINAL.xlsx
- Table S3 Bioengineering FINAL.xlsx
- Table S4 Bioengineering FINAL.xlsx
- Table S5 Bioengineering FINAL.xlsx
- Table S6 Bioengineering FINAL.xlsx
