# Supplementary material for: Disease–Gene Networks of Skin Pigmentation Disorders and Reconstruction of Protein–Protein Interaction Networks
Source: Bioengineering (Basel). 2022 Dec 21;10(1):13. doi: 10.3390/bioengineering10010013 (PMC9854651; doi:10.3390/bioengineering10010013)
Supplement: Supplementary file 1 [file bioengineering-10-00013-s001.zip › Table S1 Bioengineering FINAL.xlsx]

## Sheet: Sheet 1
Table S1. Disease-gene network of skin pigmentation phenotypes.
Gene name	Disease name	Inheritance/Acquired	Phenotype MIM number	Phenotype class	Pigmentation phenotype	Source
ABCB6	Dyschromatosis universalis hereditaria 3	AD	615402	Mixed hypo- & hyperpigmentation disorder	Irregularly shaped asymptomatic hyper- and hypopigmented macules that appear in infancy or early childhood and occur in a generalized distribution over the trunk, limbs, and sometimes the face. Involvement of the palms or soles is unusual. Abnormalities of hair and nails have been reported.	Baxter Table S1 gene list, OMIM
ABCC9	Hypertrichotic osteochondrodysplasia / Cantu syndrome	AD	239850	Hyperpigmentation disorder	Congenital diffuse hypertrichosis (head and body hair), punctate palmoplantar keratosis and lentiginosis (lentigines in the face, forearms, back of hands and feet)	Yamaguchi gene list, OMIM
ACD	Dyskeratosis congenita, autosomal dominant 6, autosomal recessive 7	AD, AR	616553	Hyperpigmentation disorder	Reticulate hyperpigmentation; affected areas may appear as grayish macules on atrophic or light colored patch of skin. The face, neck and shoulders are most often affected.	OMIM
ADAM10	Reticulate acropigmentation of Kitamura	AD	615537	Hyperpigmentation disorder	Reticulate, slightly depressed, sharply demarcated brown macules without hypopigmentation, affecting the dorsa of the hands and feet in the first or second decade of life. The macules gradually darken and extend to the proximal regions of the extremities; progression of the eruptions stops in middle age. The increased pigmentation is found on the flexor aspects of the wrists, neck, patella, and o…	Baxter Table S1 gene list, OMIM
ADAR	Aicardi-Goutieres syndrome 6	AR	615010	Hyperpigmentation disorder	Cutaneous pigmentation with freckling of the face and hands	OMIM
ADAR	Dyschromatosis symmetrica hereditaria	AD	127400	Mixed hypo- & hyperpigmentation disorder	Asymptomatic, pinpoint, pea-sized hyperpigmented and hypopigmented macules on the backs of the hands and the tops of the feet. The face is spared apart from a few scattered small discrete pigmented macules.	Yamaguchi gene list, OpenTargets gene list, Baxter Table S1 gene list, OMIM
ADO	Vogt-Koyanagi-Harada disease	Acquired	N/A	Hypopigmentation disorder	Cutaneous and perilimbal vitiligo (also known as Sugiura's sign); whitening (loss of pigmentation) of the hair and eyelashes (poliosis)	OpenTargets gene list
ADPRH	Vitiligo	Acquired	N/A	Hypopigmentation disorder	Hypopigmented patches in different areas of the body, including the skin, hair and mucous membranes.	OpenTargets gene list
ALG11	Wilson disease	Congenital	277900	Hyperpigmentation disorder	Unusually dark skin patches (hypermelanotic pigmentation)	OpenTargets gene list, OMIM
AP3B1	Hermansky-Pudlak syndrome type 2	AR	608233	Hypopigmentation disorder	Oculocutaneous albinism	Yamaguchi gene list, Baxter Table S1 gene list, OMIM
AP3D1	Hermansky-Pudlak syndrome type 10	AR	617050	Hypopigmentation disorder	Oculocutaneous albinism	OpenTargets gene list, OMIM
APC2	Intellectual developmental disorder, autosomal recessive 74 (Sotos syndrome 3)	AR	617169	Hyperpigmentation disorder	Pigmentary spotting of the genitalia	OpenTargets gene list, OMIM
ARID5B	Vitiligo	Acquired	N/A	Hypopigmentation disorder	Hypopigmented patches in different areas of the body, including the skin, hair and mucous membranes.	OpenTargets gene list
ATM	Ataxia-telangiectasia	AR	208900	Mixed hypo- & hyperpigmentation disorder	Pigmentary anomalies included café-au-lait macules, hypopigmented macules, and melanocytic nevi	Yamaguchi gene list, OpenTargets gene list, Baxter Table S1 gene list, OMIM
ATP7A	Menkes disease	XLR	309400	Hypopigmentation disorder	Depigmentation of hair and skin pallor	Yamaguchi gene list, OpenTargets gene list, Baxter Table S1 gene list, OMIM
ATP7B	Wilson disease	AR	277900	Hyperpigmentation disorder	Unusually dark skin patches (hypermelanotic pigmentation)	Yamaguchi gene list, OpenTargets gene list, OMIM
ATXN2	Vitiligo	Acquired	N/A	Hypopigmentation disorder	Hypopigmented patches in different areas of the body, including the skin, hair and mucous membranes.	OpenTargets gene list
BACH2	Vitiligo	Acquired	N/A	Hypopigmentation disorder	Hypopigmented patches in different areas of the body, including the skin, hair and mucous membranes.	OpenTargets gene list
BCL2L11	Vitiligo	Acquired	N/A	Hypopigmentation disorder	Hypopigmented patches in different areas of the body, including the skin, hair and mucous membranes.	OpenTargets gene list
BCL2L12	Vitiligo	Acquired	N/A	Hypopigmentation disorder	Hypopigmented patches in different areas of the body, including the skin, hair and mucous membranes.	OpenTargets gene list
BIVM	Xeroderma pigmentosum, group G	AR	278780	Mixed hypo- & hyperpigmentation disorder	Pigmented or depigmented macules and patches	OpenTargets gene list, OMIM
BIVM	Xeroderma pigmentosum, variant type	AR	278750	Mixed hypo- & hyperpigmentation disorder	Pigmented or depigmented macules and patches	OpenTargets gene list, OMIM
BLM	Bloom syndrome	AR	210900	Mixed hypo- & hyperpigmentation disorder	Sun-sensitive, telangiectatic, hypo- and hyperpigmented skin	Yamaguchi gene list, OpenTargets gene list, Baxter Table S1 gene list, OMIM
BLOC1S3	Hermansky-Pudlak syndrome type 8	AR	614077	Hypopigmentation disorder	Oculocutaneous albinism	OpenTargets gene list, OMIM
BLOC1S3	neurofibromatosis type 1	AR	614077	Hypopigmentation disorder	Oculocutaneous albinism	OMIM
BLOC1S5	Hermansky-Pudlak syndrome type 11	AR	619172	Hypopigmentation disorder	Oculocutaneous albinism	OMIM
BLOC1S6	Hermansky-Pudlak syndrome type 9	AR	614171	Hypopigmentation disorder	Oculocutaneous albinism	Yamaguchi gene list, OMIM
BNC2	Dermal melanocytosis	Congenital	N/A	Hyperpigmentation disorder	Flat blue or blue/grey spots with an irregular shape due to the presence of ectopic melanocytes in the dermis	OpenTargets gene list
BRAF	LEOPARD syndrome 3	AD	613707	Hyperpigmentation disorder	Multiple lentigines; black or dark brown spots on the skin, including the neck and head.	OpenTargets gene list, Baxter Table S1 gene list, OMIM
BRCA2	Fanconi anemia, complementation group D1	AR	605724	Mixed hypo- & hyperpigmentation disorder	Generalized hyperpigmentation on the trunk, neck, and intertriginous areas, presence of café-au-lait spots, and hypopigmented areas	Baxter Table S1 gene list, OMIM
BRIP1	Fanconi anemia, complementation group J	AR	609054	Mixed hypo- & hyperpigmentation disorder	Generalized hyperpigmentation on the trunk, neck, and intertriginous areas, presence of café-au-lait spots, and hypopigmented areas	Baxter Table S1 gene list, OMIM
BTNL2	Vitiligo	Acquired	N/A	Hypopigmentation disorder	Hypopigmented patches in different areas of the body, including the skin, hair and mucous membranes.	OpenTargets gene list
BTNL2	Vogt-Koyanagi-Harada disease	Acquired	N/A	Hypopigmentation disorder	Cutaneous and perilimbal vitiligo (also known as Sugiura's sign); whitening (loss of pigmentation) of the hair and eyelashes (poliosis)	OpenTargets gene list
C11orf65	Ataxia-telangiectasia	Congenital	208900	Mixed hypo- & hyperpigmentation disorder	Pigmentary anomalies included café-au-lait macules, hypopigmented macules, and melanocytic nevi	OpenTargets gene list, OMIM
C1orf141	Vogt-Koyanagi-Harada disease	Acquired	N/A	Hypopigmentation disorder	Cutaneous and perilimbal vitiligo (also known as Sugiura's sign); whitening (loss of pigmentation) of the hair and eyelashes (poliosis)	OpenTargets gene list
C1QTNF6	Vitiligo	Acquired	N/A	Hypopigmentation disorder	Hypopigmented patches in different areas of the body, including the skin, hair and mucous membranes.	Yamaguchi gene list, OpenTargets gene list
CASP7	Vitiligo	Acquired	N/A	Hypopigmentation disorder	Hypopigmented patches in different areas of the body, including the skin, hair and mucous membranes.	OpenTargets gene list
CBFA2T3	Vitiligo	Acquired	N/A	Hypopigmentation disorder	Hypopigmented patches in different areas of the body, including the skin, hair and mucous membranes.	OpenTargets gene list
CBS	Homocystinuria	AR	236200	Hypopigmentation disorder	Hypopigmentation of skin and hair	Baxter Table S1 gene list, OMIM
CCR6	Vitiligo	Acquired	N/A	Hypopigmentation disorder	Hypopigmented patches in different areas of the body, including the skin, hair and mucous membranes.	Yamaguchi gene list
CD80	Vitiligo	Acquired	N/A	Hypopigmentation disorder	Hypopigmented patches in different areas of the body, including the skin, hair and mucous membranes.	OpenTargets gene list
CDH23	Vitiligo	Acquired	N/A	Hypopigmentation disorder	Hypopigmented patches in different areas of the body, including the skin, hair and mucous membranes.	OpenTargets gene list
CDH3	Hypotrichosis with juvenile macular dystrophy (HJMD), ectodermal dysplasia, ectrodactyly, and macular dystrophy	AR	601553	Mixed hypo- & hyperpigmentation disorder	Retinal changes with prominent pigmentation in macular dystrophy, patients show unusually fair hair when compared to siblings	Baxter Table S1 gene list, OMIM
CDKN2A	Melanoma and neural system tumor syndrome	AD	155755	Hyperpigmentation disorder	Atypical and dysplastic nevi, susceptibility to cutaneous malignant melanoma	Baxter Table S1 gene list, OMIM
CDKN2A	Melanoma, cutaneous malignant, 2	AD	155601	Hyperpigmentation disorder	Increased risk of developing malignant melanoma	OMIM
CDKN2A	Melanoma-pancreatic cancer syndrome	AD	606719	Hyperpigmentation disorder	Increased risk of developing malignant melanoma	OMIM
CEP57	Vitiligo	Acquired	N/A	Hypopigmentation disorder	Hypopigmented patches in different areas of the body, including the skin, hair and mucous membranes.	OpenTargets gene list
CHRNA9	Vitiligo	Acquired	N/A	Hypopigmentation disorder	Hypopigmented patches in different areas of the body, including the skin, hair and mucous membranes.	OpenTargets gene list
CLNK	Vitiligo	Acquired	N/A	Hypopigmentation disorder	Hypopigmented patches in different areas of the body, including the skin, hair and mucous membranes.	OpenTargets gene list
CPVL	Vitiligo	Acquired	N/A	Hypopigmentation disorder	Hypopigmented patches in different areas of the body, including the skin, hair and mucous membranes.	OpenTargets gene list
CTC1	Dyskeratosis congenita	AR	N/A	Hyperpigmentation disorder	Reticulate hyperpigmentation; affected areas may appear as grayish macules on atrophic or light colored patch of skin. The face, neck and shoulders are most often affected.	Baxter Table S1 gene list
CTLA4	Vitiligo	Acquired	N/A	Hypopigmentation disorder	Hypopigmented patches in different areas of the body, including the skin, hair and mucous membranes.	OpenTargets gene list
CTNS	Cystinosis	AR	219800	Hypopigmentation disorder	Hypopigmentation of skin and hair; abnormal retinal pigmentation	Yamaguchi gene list, OpenTargets gene list, Baxter Table S1 gene list, OMIM
CYP11A1	Adrenal insufficiency, congenital, with 46XY sex reversal, partial or complete	AR	613743	Hyperpigmentation disorder	Generalized tanning of skin with markedly increased pigmentation of lips and gums, nape of neck, and abdomen	Baxter Table S1 gene list, OMIM
DDB2	Xeroderma pigmentosum, group E	AR	278740	Mixed hypo- & hyperpigmentation disorder	Pigmented or depigmented macules and patches	Yamaguchi gene list, OpenTargets gene list, Baxter Table S1 gene list, OMIM
DDX3X	Intellectual developmental disorder, X-linked, syndrome, Snijders Blok type	XLD, XLR	300958	Hypopigmentation disorder	Skin pigmentary abnormalities, hypopigmented spots on the chest and abdomen	Baxter Table S1 gene list, OMIM
DDX6	Vitiligo	Acquired	N/A	Hypopigmentation disorder	Hypopigmented patches in different areas of the body, including the skin, hair and mucous membranes.	OpenTargets gene list
DEF8	Vitiligo	Acquired	N/A	Hypopigmentation disorder	Hypopigmented patches in different areas of the body, including the skin, hair and mucous membranes.	OpenTargets gene list
DKC1	Dyskeratosis congenita, X-linked	XLR	305000	Hyperpigmentation disorder	Reticulate hyperpigmentation; affected areas may appear as grayish macules on atrophic or light colored patch of skin. The face, neck and shoulders are most often affected.	Baxter Table S1 gene list, OMIM
DNAJC12	Phenylketonuria	AR	261600	Hypopigmentation disorder	Diluted pigmentation of skin and hair	OpenTargets gene list, OMIM
DSTYK	Spastic paraplegia 23	AR	270750	Mixed hypo- & hyperpigmentation disorder	Premature graying of the hair and vitiligo-like or hyperpigmented skin lesions, lentigines	Baxter Table S1 gene list, OMIM
DTNBP1	Hermansky-Pudlak syndrome type 7	AR	614076	Hypopigmentation disorder	Oculocutaneous albinism	Yamaguchi gene list, OpenTargets gene list, Baxter Table S1 gene list, OMIM
EDN3	Waardenburg syndrome 4B	AD, AR	613265	Hypopigmentation disorder	Pigmentary abnormalities of the hair, skin, and eyes. White forelock and premature graying; pigmentary changes of the iris, such as heterochromia or hypoisochromia iridis, and brilliant blue eyes, hypopigmented ocular fundus. Hypopigmented skin lesions.	Yamaguchi gene list, OpenTargets gene list, Baxter Table S1 gene list, OMIM
EDNRB	ABCD syndrome	AR	600501	Hypopigmentation disorder	Albinism and retinal depigmentation	OMIM
EDNRB	Waardenburg syndrome type 4A	AD, AR	277580	Hypopigmentation disorder	Pigmentary abnormalities of the hair, skin, and eyes. White forelock and premature graying; pigmentary changes of the iris, such as heterochromia or hypoisochromia iridis, and brilliant blue eyes, hypopigmented ocular fundus. Hypopigmented skin lesions.	Yamaguchi gene list, OpenTargets gene list, Baxter Table S1 gene list, OMIM
EGR2	Vogt-Koyanagi-Harada disease	Acquired	N/A	Hypopigmentation disorder	Cutaneous and perilimbal vitiligo (also known as Sugiura's sign); whitening (loss of pigmentation) of the hair and eyelashes (poliosis)	OpenTargets gene list
EIF2S2	Dermal melanocytosis	Congenital	N/A	Hyperpigmentation disorder	Flat blue or blue/grey spots with an irregular shape due to the presence of ectopic melanocytes in the dermis	OpenTargets gene list
EIF6	Dermal melanocytosis	Congenital	N/A	Hyperpigmentation disorder	Flat blue or blue/grey spots with an irregular shape due to the presence of ectopic melanocytes in the dermis	OpenTargets gene list
ENPP1	Cole disease	AD	615522	Hypopigmentation disorder	Irregularly shaped hypopigmented macules, which are typically found over the arms and legs but not the trunk or acral regions. Reduction in melanin content in keratinocytes but not in melanocytes.	Baxter Table S1 gene list, OMIM
EPG5	Vici syndrome	AR	242840	Hypopigmentation disorder	Cutaneous hypopigmentation, hypopigmentation of the hair, retinal hypopigmentation, albinism	Baxter Table S1 gene list, OMIM
ERCC1	Xeroderma pigmentosum, variant type	Congenital	278750	Mixed hypo- & hyperpigmentation disorder	Pigmented or depigmented macules and patches	OpenTargets gene list, OMIM
ERCC2	Xeroderma pigmentosum, group D	AR	278730	Mixed hypo- & hyperpigmentation disorder	Sun sensitivity, pigmentation changes, and skin cancers	Yamaguchi gene list, OpenTargets gene list, Baxter Table S1 gene list, OMIM
ERCC3	Xeroderma pigmentosum, group B	AR	610651	Mixed hypo- & hyperpigmentation disorder	extreme sensitivity to sunlight, pigmentation abnormalities, and multiple skin cancers.pigmentary retinal degeneration	Yamaguchi gene list, OpenTargets gene list, Baxter Table S1 gene list, OMIM
ERCC4	Xeroderma pigmentosum, group F	AR	278760	Hyperpigmentation disorder	Deeply pigmented skin with rashes and flat freckles	Yamaguchi gene list, OpenTargets gene list, Baxter Table S1 gene list, OMIM
ERCC5	Xeroderma pigmentosum, group G	AR	278780	Mixed hypo- & hyperpigmentation disorder	Pigmented or depigmented macules and patches	Yamaguchi gene list, Baxter Table S1 gene list, OMIM
ERCC6	UV-sensitive syndrome-1	AR	600630	Mixed hypo- & hyperpigmentation disorder	Pigmented freckles on sun exposed areas and hypopigmented spots	OpenTargets gene list, Baxter Table S1 gene list, OMIM
ESCO2	Roberts-SC phocomelia syndrome	AR	268300	Hypopigmentation disorder	Silvery hair, hypopigmented patches	Baxter Table S1 gene list, OMIM
FADS2	Vitiligo	Acquired	N/A	Hypopigmentation disorder	Hypopigmented patches in different areas of the body, including the skin, hair and mucous membranes.	OpenTargets gene list
FANCA	Dermal melanocytosis	Congenital	N/A	Hyperpigmentation disorder	Flat blue or blue/grey spots with an irregular shape due to the presence of ectopic melanocytes in the dermis	OpenTargets gene list
FANCA	Vitiligo	Acquired	N/A	Hypopigmentation disorder	Hypopigmented patches in different areas of the body, including the skin, hair and mucous membranes.	OpenTargets gene list
FANCA	Fanconi anemia, complementation group A	AR	227650	Mixed hypo- & hyperpigmentation disorder	Generalized hyperpigmentation on the trunk, neck, and intertriginous areas, presence of café-au-lait spots, and hypopigmented areas	Baxter Table S1 gene list, OMIM
FANCB	Xeroderma pigmentosum, variant type	Congenital	278750	Mixed hypo- & hyperpigmentation disorder	Pigmented or depigmented macules and patches	OpenTargets gene list, OMIM
FANCC	Fanconi anemia, complementation group C	AR	227645	Mixed hypo- & hyperpigmentation disorder	Generalized hyperpigmentation on the trunk, neck, and intertriginous areas, presence of café-au-lait spots, and hypopigmented areas	Baxter Table S1 gene list, OMIM
FANCD2	Fanconi anemia, complementation group D2	AR	227646	Mixed hypo- & hyperpigmentation disorder	Generalized hyperpigmentation on the trunk, neck, and intertriginous areas, presence of café-au-lait spots, and hypopigmented areas	Baxter Table S1 gene list, OMIM
FANCE	Fanconi anemia, complementation group E	AR	600901	Mixed hypo- & hyperpigmentation disorder	Generalized hyperpigmentation on the trunk, neck, and intertriginous areas, presence of café-au-lait spots, and hypopigmented areas	Baxter Table S1 gene list, OMIM
FANCI	Fanconi anemia, complementation group I	AR	609053	Mixed hypo- & hyperpigmentation disorder	Generalized hyperpigmentation on the trunk, neck, and intertriginous areas, presence of café-au-lait spots, and hypopigmented areas	Baxter Table S1 gene list, OMIM
FAP	Vitiligo	Acquired	N/A	Hypopigmentation disorder	Hypopigmented patches in different areas of the body, including the skin, hair and mucous membranes.	OpenTargets gene list
FARP2	Vitiligo	Acquired	N/A	Hypopigmentation disorder	Hypopigmented patches in different areas of the body, including the skin, hair and mucous membranes.	OpenTargets gene list
FASLG	Vitiligo	Acquired	N/A	Hypopigmentation disorder	Hypopigmented patches in different areas of the body, including the skin, hair and mucous membranes.	OpenTargets gene list
FGFR3	Crouzon syndrome with acanthosis nigricans	AD	612247	Mixed hypo- & hyperpigmentation disorder	Acanthosis nigricans, hyperpigmentation, hypopigmentation of surgical scars, melanocytic nevi	Baxter Table S1 gene list, OMIM
FIG4	Charcot-Marie-Tooth disease type 4J	AR	611228	Hypopigmentation disorder	Diluted pigmentation of skin	Yamaguchi gene list, OpenTargets gene list, OMIM
FLI1	Vitiligo	Acquired	N/A	Hypopigmentation disorder	Hypopigmented patches in different areas of the body, including the skin, hair and mucous membranes.	OpenTargets gene list
FLNA	Terminal osseous dysplasia	XLD	300244	Hyperpigmentation disorder	punched-out' pigmentary abnormalities over the face and scalp	Baxter Table S1 gene list, OMIM
FMR1	Fragile X syndrome	XLD	300624	Hyperpigmentation disorder	Regional skin hyperpigmentation, periorbital, axillary or genital	Baxter Table S1 gene list, OMIM
FOXP1	Vitiligo	Acquired	N/A	Hypopigmentation disorder	Hypopigmented patches in different areas of the body, including the skin, hair and mucous membranes.	Yamaguchi gene list, OpenTargets gene list
FRAS1	Fraser syndrome 1	AR	219000	Hypopigmentation disorder	Patches of discolored or white fur	OpenTargets gene list, OMIM
FREM2	Fraser syndrome 2	AR	617666	Hypopigmentation disorder	Patches of discolored or white fur	Yamaguchi gene list, OpenTargets gene list, OMIM
GAGE2A	Vitiligo	Acquired	N/A	Hypopigmentation disorder	Hypopigmented patches in different areas of the body, including the skin, hair and mucous membranes.	OpenTargets gene list
GNAS	McCune-Albright syndrome, somatic, mosaic	Acquired	174800	Hyperpigmentation disorder	Cafe-au-lait skin pigmentation	Yamaguchi gene list, OpenTargets gene list, Baxter Table S1 gene list, OMIM
GNPTG	Xeroderma pigmentosum, variant type	Congenital	278750	Mixed hypo- & hyperpigmentation disorder	Pigmented or depigmented macules and patches	OpenTargets gene list, OMIM
GPHN	Xeroderma pigmentosum, variant type	Congenital	278750	Mixed hypo- & hyperpigmentation disorder	Pigmented or depigmented macules and patches	OpenTargets gene list, OMIM
GPNMB	Amyloidosis, primary localized cutaneous, 3	AR	617920	Mixed hypo- & hyperpigmentation disorder	Dotted, reticular, or diffuse hyperpigmentation admixed with lentil-sized hypopigmented macules	Baxter Table S1 gene list, OMIM
GPR143	Oculocutaneous albinism, type 1, Nettleship-Falls type	XL	300500	Hypopigmentation disorder	Iris hypopigmentation with translucency, albinotic fundus, macular hypoplasia, and normally pigmented skin and hair	Yamaguchi gene list, Baxter Table S1 gene list, OMIM
GPR143	Piebaldism	Congenital	172800	Hypopigmentation disorder	Congenital absence of melanocytes in affected areas of the skin and hair. A white forelock of hair, often triangular in shape, may be the only manifestation, or both the hair and the underlying forehead may be involved. The eyebrows and eyelashes may be affected. Irregularly shaped white patches may be observed on the face, trunk, and extremities, usually in a symmetrical distribution. Typically,…	OpenTargets gene list, OMIM
GRIP1	Fraser syndrome 3	AR	617667	Hypopigmentation disorder	Patches of discolored or white fur	OpenTargets gene list, OMIM
GZMB	Vitiligo	Acquired	N/A	Hypopigmentation disorder	Hypopigmented patches in different areas of the body, including the skin, hair and mucous membranes.	Yamaguchi gene list, OpenTargets gene list
HERC2	Vitiligo	Acquired	N/A	Hypopigmentation disorder	Hypopigmented patches in different areas of the body, including the skin, hair and mucous membranes.	OpenTargets gene list
HGD	Alkaptonuria	AR	203500	Hyperpigmentation disorder	Ochronosis	Yamaguchi gene list, OMIM
HLA-B	Vitiligo	Acquired	N/A	Hypopigmentation disorder	Hypopigmented patches in different areas of the body, including the skin, hair and mucous membranes.	OpenTargets gene list
HLA-DQA1	Vitiligo	Acquired	N/A	Hypopigmentation disorder	Hypopigmented patches in different areas of the body, including the skin, hair and mucous membranes.	OpenTargets gene list
HLA-DQA1	Vogt-Koyanagi-Harada disease	Acquired	N/A	Hypopigmentation disorder	Cutaneous and perilimbal vitiligo (also known as Sugiura's sign); whitening (loss of pigmentation) of the hair and eyelashes (poliosis)	OpenTargets gene list
HLA-DQB1	Vogt-Koyanagi-Harada disease	Acquired	N/A	Hypopigmentation disorder	Cutaneous and perilimbal vitiligo (also known as Sugiura's sign); whitening (loss of pigmentation) of the hair and eyelashes (poliosis)	OpenTargets gene list
HLA-DRA	Vogt-Koyanagi-Harada disease	Acquired	N/A	Hypopigmentation disorder	Cutaneous and perilimbal vitiligo (also known as Sugiura's sign); whitening (loss of pigmentation) of the hair and eyelashes (poliosis)	OpenTargets gene list
HLA-DRB1	Vogt-Koyanagi-Harada disease	Acquired	N/A	Hypopigmentation disorder	Cutaneous and perilimbal vitiligo (also known as Sugiura's sign); whitening (loss of pigmentation) of the hair and eyelashes (poliosis)	OpenTargets gene list
HPS1	Hermansky-Pudlak syndrome type 1	AR	203300	Hypopigmentation disorder	Oculocutaneous albinism; large amounts of the pigment in reticuloendothelial cells	Yamaguchi gene list, OpenTargets gene list, Baxter Table S1 gene list, OMIM
HPS3	Hermansky-Pudlak syndrome type 3	AR	614072	Hypopigmentation disorder	Oculocutaneous albinism	Yamaguchi gene list, Baxter Table S1 gene list, OMIM
HPS4	Hermansky-Pudlak syndrome type 4	AR	614073	Hypopigmentation disorder	Oculocutaneous albinism	Yamaguchi gene list, Baxter Table S1 gene list, OMIM
HPS5	Hermansky-Pudlak syndrome type 5	AR	614074	Hypopigmentation disorder	Oculocutaneous albinism	Yamaguchi gene list, Baxter Table S1 gene list, OMIM
HPS6	Hermansky-Pudlak syndrome type 6	AR	614075	Hypopigmentation disorder	Oculocutaneous albinism	Yamaguchi gene list, Baxter Table S1 gene list, OMIM
HRAS	Costello syndrome	AD	218040	Hyperpigmentation disorder	Skin hyperpigmentation, acanthosis nigricans, palmar nevi	Baxter Table S1 gene list, OMIM
HUNK	Vitiligo	Acquired	N/A	Hypopigmentation disorder	Hypopigmented patches in different areas of the body, including the skin, hair and mucous membranes.	OpenTargets gene list
IDS	Mucopolysaccharidosis type II (Hunter syndrome)	XLR	309900	Mixed hypo- & hyperpigmentation disorder	Hyperpigmentation, Mongolian spots, retinal pigmentation abnormalities. Firm, ivory-colored papules (2–10mm) with a pebbly appearance, initially located around the scapulae, but then spread to involve the trunk and limbs.	Baxter Table S1 gene list, OMIM
IDUA	Hurler syndrome	AR	607014	Mixed hypo- & hyperpigmentation disorder	Dermal melanocytosis, extensive, blue cutaneous pigmentation with dorsal and ventral distribution, indistinct borders, and persistent and/or 'progressive' behavior. Multifocal depigmented retinopathy.	Baxter Table S1 gene list, OMIM
IFTAP	Nevus-cell nevus	Acquired/Congenital	N/A	Hyperpigmentation disorder	Melanocytic nevus	OpenTargets gene list
IKBKG	Incontinentia pigmenti	XLD	308300	Hyperpigmentation disorder	In affected females, 4 classic cutaneous stages: perinatal inflammatory vesicles, verrucous patches, a distinctive pattern of hyperpigmentation, and dermal scarring. Usually lethal prenatally in males.	Yamaguchi gene list, OpenTargets gene list, Baxter Table S1 gene list, OMIM
IKZF4	Vitiligo	Acquired	N/A	Hypopigmentation disorder	Hypopigmented patches in different areas of the body, including the skin, hair and mucous membranes.	OpenTargets gene list
IL17A	Vogt-Koyanagi-Harada disease	Acquired	N/A	Hypopigmentation disorder	Cutaneous and perilimbal vitiligo (also known as Sugiura's sign); whitening (loss of pigmentation) of the hair and eyelashes (poliosis)	Yamaguchi gene list
IL1RAPL1	Vitiligo	Acquired	N/A	Hypopigmentation disorder	Hypopigmented patches in different areas of the body, including the skin, hair and mucous membranes.	OpenTargets gene list
IL23R	Vogt-Koyanagi-Harada disease	Acquired	N/A	Hypopigmentation disorder	Cutaneous and perilimbal vitiligo (also known as Sugiura's sign); whitening (loss of pigmentation) of the hair and eyelashes (poliosis)	OpenTargets gene list
IL2RA	Vitiligo	Acquired	N/A	Hypopigmentation disorder	Hypopigmented patches in different areas of the body, including the skin, hair and mucous membranes.	Yamaguchi gene list, OpenTargets gene list
IRF3	Vitiligo	Acquired	N/A	Hypopigmentation disorder	Hypopigmented patches in different areas of the body, including the skin, hair and mucous membranes.	OpenTargets gene list
IRF4	Dermal melanocytosis	Congenital	N/A	Hyperpigmentation disorder	Flat blue or blue/grey spots with an irregular shape due to the presence of ectopic melanocytes in the dermis	OpenTargets gene list
IRF4	Vitiligo	Acquired	N/A	Hypopigmentation disorder	Hypopigmented patches in different areas of the body, including the skin, hair and mucous membranes.	OpenTargets gene list
IRF4	[Skin/hair/eye pigmentation, variation in, 8]	Multifactorial	611724	Pigmentation phenotype	Association with variation of skin/hair/eye pigmentation	Baxter Table S1 gene list, OMIM
KCNK12	Vitiligo	Acquired	N/A	Hypopigmentation disorder	Hypopigmented patches in different areas of the body, including the skin, hair and mucous membranes.	OpenTargets gene list
KIT	Mastocytosis, cutaneous	AD	154800	Hyperpigmentation disorder	Localized hyperpigmentation, urticaria pigmentosa	Yamaguchi gene list, OpenTargets gene list, OMIM
KIT	Mastocytosis, systemic, somatic	Acquired	154800	Hyperpigmentation disorder	Localized hyperpigmentation, urticaria pigmentosa	OMIM
KIT	Piebaldism	AD	172800	Hypopigmentation disorder	Congenital absence of melanocytes in affected areas of the skin and hair. A white forelock of hair, often triangular in shape, may be the only manifestation, or both the hair and the underlying forehead may be involved. The eyebrows and eyelashes may be affected. Irregularly shaped white patches may be observed on the face, trunk, and extremities, usually in a symmetrical distribution. Typically,…	Yamaguchi gene list, OpenTargets gene list, Baxter Table S1 gene list, OMIM
KITLG	Familial progressive hyperpigmentation with or without hypopigmentation	AD	145250	Mixed hypo- & hyperpigmentation disorder	Diffuse hyperpigmentation of variable intensity sometimes associated with cafe-au-lait macules and larger hypopigmented ash-leaf macules. These features, which involve the face, neck, trunk, and limbs, are seen at birth or develop early in infancy. Scattered small hypopigmented macules, a few large hypopigmented areas, and occasional cafe-au-lait spots, as well as a generalized lentiginosis might…	Baxter Table S1 gene list, OMIM
KITLG	Waardenburg syndrome, type 2F	AR	619947	Mixed hypo- & hyperpigmentation disorder	Altered pigmentation of the iris, hair, and skin. Brilliant blue irises. Hypopigmented areas of skin with dappled pigmentation within the pale areas. White hair in the areas of leukoderma, white forelock, premature graying of the hair. Cafe-au-lait spots and hyperpigmentation.	OMIM
KITLG	[Skin/hair/eye pigmentation 7, blond/brown hair]	Multifactorial	611664	Pigmentation phenotype	Association with variation of skin/hair/eye pigmentation	OMIM
KRT14	Dermatopathia pigmentosa reticularis	AD	125595	Hyperpigmentation disorder	Reticulate pattern of skin hyperpigmentation	OMIM
KRT14	Naegeli-Franceschetti-Jadassohn syndrome	AD	161000	Hyperpigmentation disorder	Reticulate pattern of skin hyperpigmentation	OpenTargets gene list, Baxter Table S1 gene list, OMIM
KRT5	Dowling-Degos disease 1	AD	179850	Mixed hypo- & hyperpigmentation disorder	Reticular pigmentation, usually in a flexural distribution. Hypopigmented or erythematous macules and papules on the neck, chest, and abdomen.	Baxter Table S1 gene list, OMIM
KRT5	Epidermolysis bullosa simplex, 2F, with mottled pigmentation	AD	131960	Mixed hypo- & hyperpigmentation disorder	Mottled or reticulate pigmentation developing gradually. 2- to 5-mm hyper- and hypopigmented spots giving the skin, especially of the limbs, a mottled 'dirty' appearance.	OMIM
LPP	Vitiligo	Acquired	N/A	Hypopigmentation disorder	Hypopigmented patches in different areas of the body, including the skin, hair and mucous membranes.	Yamaguchi gene list, OpenTargets gene list
LRMDA	Oculocutaneous albinism, type 7	AR	615179	Hypopigmentation disorder	Light complexion with a tendency to lighter pigmentation than that of the relatives; eye symptoms predominate, with nystagmus and iris transillumination. Extremely sparse pigmentation of the peripheral ocular fundus.	Baxter Table S1 gene list, OMIM
LYST	Chediak–Higashi syndrome	AR	214500	Hypopigmentation disorder	Decreased pigmentation of the skin, hair and eyes (partial albinism). Fair skin and light-colored hair, often with a metallic sheen.	Yamaguchi gene list, OpenTargets gene list, Baxter Table S1 gene list, OMIM
MAP2K1	Cardiofaciocutaneous syndrome 3	AD	615279	Hyperpigmentation disorder	Progressive nevi formation with age	OpenTargets gene list, OMIM
MC1R	Oculocutaneous albinism, type 2	AR	203200	Hypopigmentation disorder	Decreased or absent pigmentation in the hair, skin, and eyes	OpenTargets gene list, Baxter Table S1 gene list, OMIM
MC2R	Glucocorticoid deficiency, due to ACTH unresponsiveness	AR	202200	Hyperpigmentation disorder	Cutaneous hyperpigmentation	Baxter Table S1 gene list, OMIM
MCM4	Immunodeficiency-54	AR	609981	Hyperpigmentation disorder	Cutaneous hyperpigmentation	Baxter Table S1 gene list, OMIM
MEN1	Multiple endocrine neoplasia 1	AD	131100	Mixed hypo- & hyperpigmentation disorder	Cafe-au-lait macules, confetti-like hypopigmented macules	Baxter Table S1 gene list, OMIM
MITF	Tietz albinism-deafness syndrome	AD	103500	Hypopigmentation disorder	Generalized pigment loss, blue eyes with albinoid fundi. The albinism is hypopigmentation and not true albinism (e.g., the affected individuals tan).	Yamaguchi gene list, OpenTargets gene list, Baxter Table S1 gene list, OMIM
MITF	Waardenburg syndrome type 2A	AD	193510	Hypopigmentation disorder	Pigmentary abnormalities of the hair, skin, and eyes. White forelock and premature graying; pigmentary changes of the iris, such as heterochromia or hypoisochromia iridis, and brilliant blue eyes, hypopigmented ocular fundus. Hypopigmented skin lesions.	Yamaguchi gene list, OpenTargets gene list, OMIM
MLH1	Mismatch repair cancer syndrome 1	AR	276300	Mixed hypo- & hyperpigmentation disorder	Skin hyperpigmentation, cafe au lait spots, axillary freckling, and hypopigmentation	Baxter Table S1 gene list, OMIM
MLPH	Griscelli syndrome type 3	AR	609227	Hypopigmentation disorder	Pigmentary dilution of the skin and hair, the presence of large clumps of pigment in hair shafts, and an accumulation of melanosomes in melanocytes. In addition to the characteristic silvery-gray appearance of hair and pigmentary defects of skin.	Yamaguchi gene list, Baxter Table S1 gene list, OMIM
MRAP	Glucocorticoid deficiency 2	AR	607398	Hyperpigmentation disorder	Cutaneous hyperpigmentation	Baxter Table S1 gene list, OMIM
MSH2	Mismatch repair cancer syndrome 2	AR	619096	Hyperpigmentation disorder	Café-au-lait spots	Baxter Table S1 gene list, OMIM
MSH6	Mismatch repair cancer syndrome 3	AR	619097	Hyperpigmentation disorder	Café-au-lait spots, axillary freckling	Baxter Table S1 gene list, OMIM
MTAP	Nevus-cell nevus	Acquired/Congenital	N/A	Hyperpigmentation disorder	Melanocytic nevus	OpenTargets gene list
MYH8	Carney complex variant	Congenital	608837	Hyperpigmentation disorder	Spotty pigmented lesions of the skin and mucosae	OpenTargets gene list, OMIM
MYO5A	Griscelli syndrome type 1	AR	214450	Hypopigmentation disorder	Pigmentary dilution of the skin and hair, the presence of large clumps of pigment in hair shafts, and an accumulation of melanosomes in melanocytes. In addition to the characteristic silvery-gray appearance of hair and pigmentary defects of skin.	Yamaguchi gene list, Baxter Table S1 gene list, OMIM
NARS1	Vitiligo	Acquired	N/A	Hypopigmentation disorder	Hypopigmented patches in different areas of the body, including the skin, hair and mucous membranes.	OpenTargets gene list
NBN	Nijmegen breakage syndrome	AR	251260	Mixed hypo- & hyperpigmentation disorder	Hyperpigmented or hypopigmented macules	Baxter Table S1 gene list, OMIM
NEK6	Vitiligo	Acquired	N/A	Hypopigmentation disorder	Hypopigmented patches in different areas of the body, including the skin, hair and mucous membranes.	OpenTargets gene list
NF1	Neurofibromatosis type 1	AD	162200	Hyperpigmentation disorder	Hyperpigmented cafe-au-lait spots usually develop in the first years of life, but may be present at birth. The presence of 6 or more cafe-au-lait macules with diameter 0.5 cm before puberty or 1.5 cm after puberty is a diagnostic feature. Axillary and inguinal freckling ('Crowe sign') between 3 and 5 years of age. Freckling above the eyelids, around the neck, and under the breasts.	Yamaguchi gene list, OpenTargets gene list, Baxter Table S1 gene list, OMIM
NF1	Watson syndrome	AD	193520	Hyperpigmentation disorder	Cafe-au-lait spots	OpenTargets gene list, OMIM
NFIX	Malan syndrome (formerly Sotos syndrome 2)	AD	614753	Hyperpigmentation disorder	Changes in skin pigmentation	OpenTargets gene list, OMIM
NFIX	Marshall-Smith syndrome	AD; "de novo"	602535	Hyperpigmentation disorder	Changes in skin pigmentation	OMIM
NHP2	Dyskeratosis congenita, autosomal recessive 2	AR	613987	Hyperpigmentation disorder	Reticulate hyperpigmentation; affected areas may appear as grayish macules on atrophic or light colored patch of skin. The face, neck and shoulders are most often affected.	OMIM
NID1	Nevus-cell nevus	Acquired/Congenital	N/A	Hyperpigmentation disorder	Melanocytic nevus	OpenTargets gene list
NLRP1	Vitiligo	Acquired	N/A	Hypopigmentation disorder	Hypopigmented patches in different areas of the body, including the skin, hair and mucous membranes.	Yamaguchi gene list
NNT	Glucocorticoid deficiency 4, with or without mineralocorticoid deficiency	AR	614736	Hyperpigmentation disorder	Cutaneous hyperpigmentation	Baxter Table S1 gene list, OMIM
NOP10	Dyskeratosis congenita, autosomal recessive 1	AR	224230	Hyperpigmentation disorder	Reticulate hyperpigmentation; affected areas may appear as grayish macules on atrophic or light colored patch of skin. The face, neck and shoulders are most often affected.	OMIM
NR0B1	Adrenal hypoplasia, congenita	XLR	300200	Hyperpigmentation disorder	Coal-black hyperpigmentation	Baxter Table S1 gene list, OMIM
NRAS	Melanocytic nevus syndrome, congenital, somatic; Neurocutaneous melanosis, somatic	Acquired	137550	Hyperpigmentation disorder	Pigmentary skin defects apparent at birth	Baxter Table S1 gene list, OMIM
NRROS	Vitiligo	Acquired	N/A	Hypopigmentation disorder	Hypopigmented patches in different areas of the body, including the skin, hair and mucous membranes.	OpenTargets gene list
NSD1	Sotos syndrome	AD	117550	Hyperpigmentation disorder	Pigmentary spotting of the genitalia	Yamaguchi gene list, OMIM
OCA2	Oculocutaneous albinism, type 2	AR	203200	Hypopigmentation disorder	Decreased or absent pigmentation in the hair, skin, and eyes	Yamaguchi gene list, Baxter Table S1 gene list, OMIM
OCA2	Piebaldism	Congenital	172800	Hypopigmentation disorder	Congenital absence of melanocytes in affected areas of the skin and hair. A white forelock of hair, often triangular in shape, may be the only manifestation, or both the hair and the underlying forehead may be involved. The eyebrows and eyelashes may be affected. Irregularly shaped white patches may be observed on the face, trunk, and extremities, usually in a symmetrical distribution. Typically,…	OpenTargets gene list, OMIM
PAH	Phenylketonuria	AR	261600	Hypopigmentation disorder	Diluted pigmentation of skin and hair	Yamaguchi gene list, OpenTargets gene list, Baxter Table S1 gene list, OMIM
PALB2	Fanconi anemia, complementation group N	AR	610832	Mixed hypo- & hyperpigmentation disorder	Generalized hyperpigmentation on the trunk, neck, and intertriginous areas, presence of café-au-lait spots, and hypopigmented areas	Baxter Table S1 gene list, OMIM
PARN	Dyskeratosis congenita, autosomal recessive 6	AR	616353	Hyperpigmentation disorder	Reticulate hyperpigmentation; affected areas may appear as grayish macules on atrophic or light colored patch of skin. The face, neck and shoulders are most often affected.	Baxter Table S1 gene list, OMIM
PARP12	Vitiligo	Acquired	N/A	Hypopigmentation disorder	Hypopigmented patches in different areas of the body, including the skin, hair and mucous membranes.	OpenTargets gene list
PAX3	Waardenburg syndrome type 1	AD	193500	Hypopigmentation disorder	Pigmentary abnormalities of the hair, skin, and eyes. White forelock and premature graying; pigmentary changes of the iris, such as heterochromia or hypoisochromia iridis, and brilliant blue eyes, hypopigmented ocular fundus. Hypopigmented skin lesions.	Yamaguchi gene list, OpenTargets gene list, Baxter Table S1 gene list, OMIM
PAX3	Waardenburg syndrome type 3	AD, AR	148820	Hypopigmentation disorder	Pigmentary abnormalities of the hair, skin, and eyes. White forelock and premature graying; pigmentary changes of the iris, such as heterochromia or hypoisochromia iridis, and brilliant blue eyes, hypopigmented ocular fundus. Hypopigmented skin lesions.	Yamaguchi gene list, OpenTargets gene list, Baxter Table S1 gene list, OMIM
PCNT	Microcephalic osteodysplastic primordial dwarfism, type II	AR	210720	Mixed hypo- & hyperpigmentation disorder	Areas of hypo- and hyperpigmentation (with café-au-lait spots), poikiloderma, acanthosis nigricans	Baxter Table S1 gene list, OMIM
PLA2G6	Nevus-cell nevus	Acquired/Congenital	N/A	Hyperpigmentation disorder	Melanocytic nevus	OpenTargets gene list
PLCB3	Vitiligo	Acquired	N/A	Hypopigmentation disorder	Hypopigmented patches in different areas of the body, including the skin, hair and mucous membranes.	OpenTargets gene list
PMS2	Mismatch repair cancer syndrome 4	AR	619101	Hyperpigmentation disorder	Café-au-lait spots, axillary freckling	Baxter Table S1 gene list, OMIM
POFUT1	Dowling-Degos disease 2	AD	615327	Mixed hypo- & hyperpigmentation disorder	Hyperpigmentation on the skin of the neck, wrist, chest, inguinal area, and inner thighs; some of them also had hypopigmented macules and hyperkeratotic dark brown papules on the neck, chest, and back	Baxter Table S1 gene list, OMIM
POGLUT1	Dowling-Degos disease 4	AD	615696	Hyperpigmentation disorder	Hyperpigmentation; macular and lentiginous lesions; hyperpigmentation at rete ridges	Baxter Table S1 gene list, OMIM
POLA1	Pigmentary disorder, reticulate, with systemic manifestations, X-linked	XLR	301220	Hyperpigmentation disorder	Reticulate skin hyperpigmentation	Baxter Table S1 gene list, OMIM
POLH	Xeroderma pigmentosum, variant type	AR	278750	Mixed hypo- & hyperpigmentation disorder	Pigmented or depigmented macules and patches	Yamaguchi gene list, OpenTargets gene list, Baxter Table S1 gene list, OMIM
POMC	Obesity, adrenal insufficiency, and red hair due to POMC deficiency	AR	609734	Hypopigmentation disorder	Pigmentary abnormalities, mainly pale skin and red hair	Baxter Table S1 gene list, OMIM
PPARGC1B	Vitiligo	Acquired	N/A	Hypopigmentation disorder	Hypopigmented patches in different areas of the body, including the skin, hair and mucous membranes.	OpenTargets gene list
PPP3CA	Vitiligo	Acquired	N/A	Hypopigmentation disorder	Hypopigmented patches in different areas of the body, including the skin, hair and mucous membranes.	OpenTargets gene list
PRKAR1A	Carney complex, type 1	AD	160980	Hyperpigmentation disorder	Pigmented lesions of the skin and mucosae	Yamaguchi gene list, OpenTargets gene list, Baxter Table S1 gene list, OMIM
PSENEN	Acne inversa, familial, 2, with or without Dowling-Degos disease	AD	613736	Hyperpigmentation disorder	Reticulate hyperpigmentation in flexural areas; mild macular hyperpigmentation of the neck, in the axillae and groin areas	Baxter Table S1 gene list, OMIM
PTEN	Cowden syndrome 1 (Bannayan-Riley-Ruvalcaba syndrome)	AD	158350	Hyperpigmentation disorder	Pigmentation of the genitalia, pigmented speckled macules of the glans penis in males	Baxter Table S1 gene list, OMIM
PTPN1	Vitiligo	Acquired	N/A	Hypopigmentation disorder	Hypopigmented patches in different areas of the body, including the skin, hair and mucous membranes.	OpenTargets gene list
PTPN11	LEOPARD syndrome 1	AD	151100	Hyperpigmentation disorder	Multiple lentigines; black or dark brown spots on the skin, including the neck and head.	Yamaguchi gene list, OpenTargets gene list, Baxter Table S1 gene list, OMIM
PTPN22	Vitiligo	Acquired	N/A	Hypopigmentation disorder	Hypopigmented patches in different areas of the body, including the skin, hair and mucous membranes.	Yamaguchi gene list, OpenTargets gene list
PTPRC	Vitiligo	Acquired	N/A	Hypopigmentation disorder	Hypopigmented patches in different areas of the body, including the skin, hair and mucous membranes.	OpenTargets gene list
RAB27A	Griscelli syndrome type 2	AR	607624	Hypopigmentation disorder	Pigmentary dilution of the skin and hair, the presence of large clumps of pigment in hair shafts, and an accumulation of melanosomes in melanocytes. In addition to the characteristic silvery-gray appearance of hair and pigmentary defects of skin.	OpenTargets gene list, Baxter Table S1 gene list, OMIM
RAB5C	Vitiligo	Acquired	N/A	Hypopigmentation disorder	Hypopigmented patches in different areas of the body, including the skin, hair and mucous membranes.	OpenTargets gene list
RAF1	LEOPARD syndrome 2	AD	611554	Hyperpigmentation disorder	Multiple lentigines; black or dark brown spots on the skin, including the neck and head.	OpenTargets gene list, OMIM
RAF1	Noonan syndrome 5	AD	611553	Hyperpigmentation disorder	Pigmented nevi, café-au-lait spots, and lentigines may be present.	Baxter Table S1 gene list, OMIM
RALY	Vitiligo	Acquired	N/A	Hypopigmentation disorder	Hypopigmented patches in different areas of the body, including the skin, hair and mucous membranes.	OpenTargets gene list
RECQL4	Rothmund-Thomson syndrome, type 2	AR	268400	Mixed hypo- & hyperpigmentation disorder	Poikiloderma, characterized by telangiectases; small spots of atrophy; and areas of abnormal skin pigmentation alternating between hyperpigmentation and hypopigmentation, giving a lacy, web-like, or mottled appearance. Increased risk of non-melanoma skin cancer.	Baxter Table S1 gene list, OMIM
RERE	Vitiligo	Acquired	N/A	Hypopigmentation disorder	Hypopigmented patches in different areas of the body, including the skin, hair and mucous membranes.	Yamaguchi gene list, OpenTargets gene list
RFXANK	Xeroderma pigmentosum, variant type	Congenital	278750	Mixed hypo- & hyperpigmentation disorder	Pigmented or depigmented macules and patches	OpenTargets gene list, OMIM
RIT1	Noonan Syndrome 8	AD	615355	Hyperpigmentation disorder	Skin hyperpigmentation	Baxter Table S1 gene list, OMIM
RNASET2	Vitiligo	Acquired	N/A	Hypopigmentation disorder	Hypopigmented patches in different areas of the body, including the skin, hair and mucous membranes.	OpenTargets gene list
RPGRIP1L	Vitiligo	Acquired	N/A	Hypopigmentation disorder	Hypopigmented patches in different areas of the body, including the skin, hair and mucous membranes.	OpenTargets gene list
RTEL1	Dyskeratosis congenita, autosomal dominant 4, autosomal recessive 5	AD, AR	615190	Hyperpigmentation disorder	Reticulate hyperpigmentation; affected areas may appear as grayish macules on atrophic or light colored patch of skin. The face, neck and shoulders are most often affected.	OMIM
SAMD9	Mirage syndrome	AD	617053	Hyperpigmentation disorder	Skin hyperpigmentation, reflective of adrenal insufficiency	Baxter Table S1 gene list, OMIM
SERPINB9	Vitiligo	Acquired	N/A	Hypopigmentation disorder	Hypopigmented patches in different areas of the body, including the skin, hair and mucous membranes.	OpenTargets gene list
SGPL1	Nephrotic syndrome, type 14	AR	617575	Hyperpigmentation disorder	Skin hyperpigmentation	Baxter Table S1 gene list, OMIM
SH2B3	Vitiligo	Acquired	N/A	Hypopigmentation disorder	Hypopigmented patches in different areas of the body, including the skin, hair and mucous membranes.	OpenTargets gene list
SHOC2	Noonan-like syndrome with loose anagen hair 1	AD	607721	Hyperpigmentation disorder	Skin hyperpigmentation	Baxter Table S1 gene list, OMIM
SLC17A5	Sialic acid storage disorder, infantile	AR	269920	Hypopigmentation disorder	Hypopigmendted skin and hair	Baxter Table S1 gene list, OMIM
SLC1A2	Vitiligo	Acquired	N/A	Hypopigmentation disorder	Hypopigmented patches in different areas of the body, including the skin, hair and mucous membranes.	OpenTargets gene list
SLC24A5	Oculocutaneous albinism, type 6	AR	113750	Hypopigmentation disorder	Decreased pigmentation in the hair, skin, and eyes	Baxter Table S1 gene list, OMIM
SLC24A5	[Skin/hair/eye pigmentation 4, fair/dark skin]	AR	113750	Pigmentation phenotype	Association with skin, hair, and eye pigmentation	OMIM
SLC29A3	Histiocytosis-lymphadenopathy plus syndrome	AR	602782	Hyperpigmentation disorder	Skin hyperpigmentation, pigmented hypertrichosis	Baxter Table S1 gene list, OMIM
SLC44A4	Vitiligo	Acquired	N/A	Hypopigmentation disorder	Hypopigmented patches in different areas of the body, including the skin, hair and mucous membranes.	OpenTargets gene list
SLC45A2	Oculocutaneous albinism, type 4	AR	606574	Hypopigmentation disorder	Lack of pigmentation of the skin, hair, and eyes	Yamaguchi gene list, OpenTargets gene list, Baxter Table S1 gene list, OMIM
SMARCAL1	Schimke immunoosseous dysplasia	AR	242900	Hyperpigmentation disorder	Pigmentary skin changes including hyperpigmented macules and lentigines	Baxter Table S1 gene list, OMIM
SMO	Curry-Jones syndrome	Acquired	601707	Hypopigmentation disorder	Linear areas of skin depigmentation in the lumbar region	Baxter Table S1 gene list, OMIM
SMOC2	Vitiligo	Acquired	N/A	Hypopigmentation disorder	Hypopigmented patches in different areas of the body, including the skin, hair and mucous membranes.	OpenTargets gene list
SNAI2	Piebaldism	AD	172800	Hypopigmentation disorder	Congenital absence of melanocytes in affected areas of the skin and hair. A white forelock of hair, often triangular in shape, may be the only manifestation, or both the hair and the underlying forehead may be involved. The eyebrows and eyelashes may be affected. Irregularly shaped white patches may be observed on the face, trunk, and extremities, usually in a symmetrical distribution. Typically,…	OpenTargets gene list, Baxter Table S1 gene list, OMIM
SNAI2	Waardenburg syndrome type 2D	AR	608890	Hypopigmentation disorder	Pigmentary abnormalities of the hair, skin, and eyes. White forelock and premature graying; pigmentary changes of the iris, such as heterochromia or hypoisochromia iridis, and brilliant blue eyes, hypopigmented ocular fundus. Hypopigmented skin lesions.	Yamaguchi gene list, OpenTargets gene list, OMIM
SOX10	Waardenburg syndrome 4C; PCWH syndrome	AD	613266; 609136	Hypopigmentation disorder	Pigmentary abnormalities of the hair, skin, and eyes. White forelock and premature graying; pigmentary changes of the iris, such as heterochromia or hypoisochromia iridis, and brilliant blue eyes, hypopigmented ocular fundus. Hypopigmented skin lesions.	Yamaguchi gene list, OpenTargets gene list, Baxter Table S1 gene list, OMIM
SOX10	Waardenburg syndrome type 2E	AD	611584	Hypopigmentation disorder	Pigmentary abnormalities of the hair, skin, and eyes. White forelock and premature graying; pigmentary changes of the iris, such as heterochromia or hypoisochromia iridis, and brilliant blue eyes, hypopigmented ocular fundus. Hypopigmented skin lesions.	OpenTargets gene list, OMIM
SPATA48	Vitiligo	Acquired	N/A	Hypopigmentation disorder	Hypopigmented patches in different areas of the body, including the skin, hair and mucous membranes.	OpenTargets gene list
SPRED1	Legius syndrome	AD	611431	Hyperpigmentation disorder	Multiple cafe-au-lait macules with or without axillary or inguinal freckling	Baxter Table S1 gene list, OMIM
ST3GAL5	Salt and pepper developmental regression syndrome	AR	609056	Mixed hypo- & hyperpigmentation disorder	Hypo- or hyperpigmented skin macules in early childhood; 'salt and pepper' macules ranging from 1 to 5 mm in diameter on the trunk, extremities, and face	Baxter Table S1 gene list, OMIM
STAR	Lipoid adrenal hyperplasia	AR	201710	Hyperpigmentation disorder	Congenital hyperpigmentation, from intrauterine glucocorticoid deficiency	Baxter Table S1 gene list, OMIM
STAT4	Vitiligo	Acquired	N/A	Hypopigmentation disorder	Hypopigmented patches in different areas of the body, including the skin, hair and mucous membranes.	OpenTargets gene list
STK11	Peutz – Jeghers syndrome	AD	175200	Hyperpigmentation disorder	Hyperpigmented macules on hands (especially palms), arms, feet (especially plantar areas), legs, and oral pigmentation	Yamaguchi gene list, OpenTargets gene list, Baxter Table S1 gene list, OMIM
TBX5	Blue nevus	Acquired or congenital	N/A	Hyperpigmentation disorder	Dermal proliferation of melanocytes presenting as blue to black nodules on the head, extremities, or buttocks.	OpenTargets gene list
TEF	Vitiligo	Acquired	N/A	Hypopigmentation disorder	Hypopigmented patches in different areas of the body, including the skin, hair and mucous membranes.	OpenTargets gene list
TERC	Dyskeratosis congenita, autosomal dominant 1	AD	127550	Hyperpigmentation disorder	Reticulate hyperpigmentation; affected areas may appear as grayish macules on atrophic or light colored patch of skin. The face, neck and shoulders are most often affected.	OMIM
TERT	Dyskeratosis congenita, autosomal dominant 2, autosomal recessive 4	AD, AR	613989	Hyperpigmentation disorder	Reticulate hyperpigmentation; affected areas may appear as grayish macules on atrophic or light colored patch of skin. The face, neck and shoulders are most often affected.	Baxter Table S1 gene list, OMIM
TG	Vitiligo	Acquired	N/A	Hypopigmentation disorder	Hypopigmented patches in different areas of the body, including the skin, hair and mucous membranes.	OpenTargets gene list
TICAM1	Vitiligo	Acquired	N/A	Hypopigmentation disorder	Hypopigmented patches in different areas of the body, including the skin, hair and mucous membranes.	OpenTargets gene list
TINF2	Dyskeratosis congenita, autosomal dominant 3	AD	613990	Hyperpigmentation disorder	Reticulate hyperpigmentation; affected areas may appear as grayish macules on atrophic or light colored patch of skin. The face, neck and shoulders are most often affected.	Baxter Table S1 gene list, OMIM
TNFRSF11A	Vitiligo	Acquired	N/A	Hypopigmentation disorder	Hypopigmented patches in different areas of the body, including the skin, hair and mucous membranes.	OpenTargets gene list
TNFSF11	Vitiligo	Acquired	N/A	Hypopigmentation disorder	Hypopigmented patches in different areas of the body, including the skin, hair and mucous membranes.	OpenTargets gene list
TP63	ADULT syndrome	AD	103285	Mixed hypo- & hyperpigmentation disorder	Fair skin with extensive freckling over sun-exposed areas, blond hair	Baxter Table S1 gene list, OMIM
TPCN2	[Skin/hair/eye pigmentation 10, blond/brown hair]	Multifactorial	612267	Pigmentation phenotype	Association with variation of skin/hair/eye pigmentation	Baxter Table S1 gene list, OMIM
TSC1	Tuberous sclerosis 1	AD	191100	Hypopigmentation disorder	Hypomelanotic macules, facial angiofibromas, patches of connective tissue nevi (shagreen patches) and ash leaf spots.	OpenTargets gene list, Baxter Table S1 gene list, OMIM
TSC2	Tuberous sclerosis 2	AD, "de novo"	613254	Hypopigmentation disorder	Hypopigmented patches	Yamaguchi gene list, OpenTargets gene list, Baxter Table S1 gene list, OMIM
TYR	{Melanoma, cutaneous malignant, susceptibility to, 8}	AD	601800	Hyperpigmentation disorder	Increased risk of cutaneous melanoma	OMIM
TYR	Oculocutaneous albinism, type 1A	AR	203100	Hypopigmentation disorder	Decreased or absent pigmentation in the hair, skin, and eyes	Yamaguchi gene list, OpenTargets gene list, Baxter Table S1 gene list, OMIM
TYR	Oculocutaneous albinism, type 1B	AR	606952	Hypopigmentation disorder	Decreased or absent pigmentation in the hair, skin, and eyes	OMIM
TYR	Piebaldism	Congenital	172800	Hypopigmentation disorder	Congenital absence of melanocytes in affected areas of the skin and hair. A white forelock of hair, often triangular in shape, may be the only manifestation, or both the hair and the underlying forehead may be involved. The eyebrows and eyelashes may be affected. Irregularly shaped white patches may be observed on the face, trunk, and extremities, usually in a symmetrical distribution. Typically,…	OpenTargets gene list, OMIM
TYR	Vitiligo	Acquired	N/A	Hypopigmentation disorder	Hypopigmented patches in different areas of the body, including the skin, hair and mucous membranes.	OpenTargets gene list
TYR	[Skin/hair/eye pigmentation 3, blue/green eyes]	AD	601800	Pigmentation phenotype	Association with variation of skin/hair/eye pigmentation	OMIM
TYR	[Skin/hair/eye pigmentation 3, light/dark/freckling skin]	AD	601800	Pigmentation phenotype	Association with freckling	OMIM
TYRP1	Oculocutaneous albinism, type 3	AR	203290	Hypopigmentation disorder	Decreased or absent pigmentation in the hair, skin, and eyes	Yamaguchi gene list, OpenTargets gene list, Baxter Table S1 gene list, OMIM
TYRP1	Piebaldism	Congenital	172800	Hypopigmentation disorder	Congenital absence of melanocytes in affected areas of the skin and hair. A white forelock of hair, often triangular in shape, may be the only manifestation, or both the hair and the underlying forehead may be involved. The eyebrows and eyelashes may be affected. Irregularly shaped white patches may be observed on the face, trunk, and extremities, usually in a symmetrical distribution. Typically,…	OpenTargets gene list, OMIM
UBASH3A	Vitiligo	Acquired	N/A	Hypopigmentation disorder	Hypopigmented patches in different areas of the body, including the skin, hair and mucous membranes.	Yamaguchi gene list, OpenTargets gene list
UBE2E2	Vitiligo	Acquired	N/A	Hypopigmentation disorder	Hypopigmented patches in different areas of the body, including the skin, hair and mucous membranes.	OpenTargets gene list
USP9X	Intellectual developmental disorder, X-linked 99, syndromic, female-restricted	XLD	300968	Hypopigmentation disorder	Skin pigmentary abnormalities along the lines of Blaschko	Baxter Table S1 gene list, OMIM
UVSSA	UV-sensitive syndrome 3	AR	614640	Hyperpigmentation disorder	Cutaneous photosensitivity and slight dyspigmentation, without an increased risk of skin tumors	Baxter Table S1 gene list, OMIM
VEGFA	POEMS syndrome	Acquired	N/A	Hyperpigmentation disorder	Hyperpigmentation of skin	Yamaguchi gene list
WIF1	Melasma/chloasma	Acquired	N/A	Hyperpigmentation disorder	Brown or blue-gray patches or freckle-like spots	Yamaguchi gene list
WRAP53	Dyskeratosis congenita, autosomal recessive 3	AR	613988	Hyperpigmentation disorder	Reticulate hyperpigmentation; affected areas may appear as grayish macules on atrophic or light colored patch of skin. The face, neck and shoulders are most often affected.	Baxter Table S1 gene list, OMIM
WRN	Werner syndrome	AR	277700	Mixed hypo- & hyperpigmentation disorder	Adult onset segmental progeroid syndrome. Premature graying, skin hyper- or hypopigmentation, telangiectasias	Yamaguchi gene list, OpenTargets gene list, OMIM
XPA	Xeroderma pigmentosum, group A	AR	278700	Mixed hypo- & hyperpigmentation disorder	Pigmented or depigmented macules and patches	Yamaguchi gene list, OpenTargets gene list, Baxter Table S1 gene list, OMIM
XPC	Xeroderma pigmentosum, group C	AR	278720	Mixed hypo- & hyperpigmentation disorder	freckling on sun-exposed areas with atrophy, telangiectasia, hypopigmentation, and actinic keratoses. He had multiple skin cancers multiple skin cancers including squamous cell carcinomas, basal cell carcinomas, and melanomas	Yamaguchi gene list, OpenTargets gene list, Baxter Table S1 gene list, OMIM
ZC3H7B	Vitiligo	Acquired	N/A	Hypopigmentation disorder	Hypopigmented patches in different areas of the body, including the skin, hair and mucous membranes.	OpenTargets gene list
ZMIZ1	Vitiligo	Acquired	N/A	Hypopigmentation disorder	Hypopigmented patches in different areas of the body, including the skin, hair and mucous membranes.	OpenTargets gene list
ZMPSTE24	Mandibuloacral dysplasia with type B lipodystrophy	AR	608612	Hyperpigmentation disorder	Mottled hyperpigmentation	Baxter Table S1 gene list, OMIM
ZNF354A	Vogt-Koyanagi-Harada disease	Acquired	N/A	Hypopigmentation disorder	Cutaneous and perilimbal vitiligo (also known as Sugiura's sign); whitening (loss of pigmentation) of the hair and eyelashes (poliosis)	OpenTargets gene list
