# Supplementary material for: Disease–Gene Networks of Skin Pigmentation Disorders and Reconstruction of Protein–Protein Interaction Networks
Source: Bioengineering (Basel). 2022 Dec 21;10(1):13. doi: 10.3390/bioengineering10010013 (PMC9854651; doi:10.3390/bioengineering10010013)
Supplement: Supplementary file 1 [file bioengineering-10-00013-s001.zip › Table S2 Bioengineering FINAL.xlsx]

## Sheet: Sheet1
Table S2. Genes linked to pigmentation disorders STRING network among disease gene products.
Sheet 1. Genes linked to pigmentation disorders and association with clusters in the STRING network.
Gene name	Gene ID (SysGO)	Associations to disease	Cluster in STRING network without extpansion	Process (1)	Process (2)	Process (3)	Main location	Gene name	In A375	Expression in A375 (LFQ)	In FM55	Expression in FM55(LFQ)
ABCB6	ABCB6	Mixed hypo- & hyperpigmentation disorder		3_1_10_other transporters	Metabolism - Other	Metabolism	01_B_3_Golgi apparatus	ABCB6	#N/A	#N/A	#N/A	#N/A
ABCC9	ABCC9	Hyperpigmentation disorder		3_3_Neuronal System_synapses_channels	Neuronal System_synapses_channels	Neuronal System_synapses_channels	02_B_Cell membrane	ABCC9	#N/A	#N/A	#N/A	#N/A
ACD	ACD	Hyperpigmentation disorder	3	1_4_DNA Repair	DNA Repair	Chromatin organization & DNA repair	03_C_Nucleoplasm	ACD	#N/A	#N/A	#N/A	#N/A
ADAM10	ADAM10	Hyperpigmentation disorder	31	2_1_1_Degradation of the extracellular matrix	ECM organisation	ECM organisation	04_EXTRACELLULAR	ADAM10	#N/A	#N/A	#N/A	#N/A
ADAR	ADAR	Hyper & mixed	8	1_2_Metabolism of nucleotides	Metabolism of nucleotides & phosphates	Metabolism	03_A_Nucleus	ADAR	ADAR	36889	ADAR	47524.3
ADO	ADO	Hypopigmentation disorder		1_7_Metabolism of amino acids and derivatives	Metabolism of amino acids and derivatives	Metabolism	01_A_Cytosol	ADO	#N/A	#N/A	#N/A	#N/A
ADPRH	ADPRH	Hypopigmentation disorder		1_7_Metabolism of amino acids and derivatives	Metabolism of amino acids and derivatives	Metabolism	03_A_Nucleus	ADPRH	#N/A	#N/A	#N/A	#N/A
ALG11	ALG11	Hyperpigmentation disorder		1_8_15_Asparagine N-linked glycosylation	Post-translational protein modification	Protein translation, folding, modification & degradation	01_B_2_Endoplasmic reticulum	ALG11	#N/A	#N/A	#N/A	#N/A
AP3B1	AP3B1	Hypopigmentation disorder	14	1_26_29_adapters/scaffolds	Adapters/scaffolds	Signaling	01_B_3_Golgi apparatus	AP3B1	AP3B1	175235	AP3B1	164447
AP3D1	AP3D1	Hypopigmentation disorder	14	1_26_29_adapters/scaffolds	Adapters/scaffolds	Signaling	01_B_3_Golgi apparatus	AP3D1	AP3D1	194830	AP3D1	209405
APC2	APC2	Hyperpigmentation disorder		3_2_11_Signaling by Wnt	Signaling - Cell fates	Signaling	01_D_3f_Cytokinetic bridge	APC2	#N/A	#N/A	#N/A	#N/A
ARID5B	ARID5B	Hypopigmentation disorder		1_3_Chromatin organization	Chromatin organization	Chromatin organization & DNA repair	03_D_Chromatin	ARID5B	#N/A	#N/A	#N/A	#N/A
ATM	ATM	Mixed hypo- & hyperpigmentation disorder	14	1_26_28_serine/threonine kinase	Protein kinases	Signaling	03_C_Nucleoplasm	ATM	ATM	1.10383e+06	ATM	973830
ATP7A	ATP7A	Hypopigmentation disorder	14	1_25_2_Detoxification of Reactive Oxygen Species	Signaling - ROS/hypoxia, heat stress	Signaling	01_B_3_Golgi apparatus	ATP7A	#N/A	#N/A	#N/A	#N/A
ATP7B	ATP7B	Hyperpigmentation disorder	27	1_25_2_Detoxification of Reactive Oxygen Species	Signaling - ROS/hypoxia, heat stress	Signaling	01_B_3_Golgi apparatus	ATP7B	#N/A	#N/A	#N/A	#N/A
ATXN2	ATXN2	Hypopigmentation disorder	24	1_3_Chromatin organization	Chromatin organization	Chromatin organization & DNA repair	03_D_Chromatin	ATXN2	ATXN2	137920	ATXN2	152982
BACH2	BACH2	Hypopigmentation disorder		1_5_2_Transcription factors	Transcription & transcription factors	Transcription	03_C_Nucleoplasm	BACH2	#N/A	#N/A	#N/A	#N/A
BCL2L11	BCL2L11	Hypopigmentation disorder	2	4_2_Programmed Cell Death	Cell death	Signaling	01_B_1_Mitochondria	BCL2L11	#N/A	#N/A	#N/A	#N/A
BCL2L12	BCL2L12	Hypopigmentation disorder	25	4_2_Programmed Cell Death	Cell death	Signaling	01_A_Cytosol	BCL2L12	#N/A	#N/A	#N/A	#N/A
BIVM	BIVM	Mixed hypo- & hyperpigmentation disorder		3_5_1_Adaptive Immune System	Adaptive Immune System	Immune system & Inflammation	03_C_Nucleoplasm	BIVM	#N/A	#N/A	#N/A	#N/A
BLM	BLM	Mixed hypo- & hyperpigmentation disorder	1	1_8_4_SUMOylation	Post-translational protein modification	Protein translation, folding, modification & degradation	03_A_Nucleus	BLM	#N/A	#N/A	#N/A	#N/A
BLOC1S3	BLOC1S3	Hypopigmentation disorder	4	1_14_Lysosomes	Lysosomes	Organelles	01_B_4_Lysosomes	BLOC1S3	#N/A	#N/A	#N/A	#N/A
BLOC1S5	BLOC1S5	Hypopigmentation disorder	4	1_14_Lysosomes	Lysosomes	Organelles	01_B_4_Lysosomes	BLOC1S5	#N/A	#N/A	#N/A	#N/A
BLOC1S6	BLOC1S6	Hypopigmentation disorder	4	1_14_Lysosomes	Lysosomes	Organelles	01_B_4_Lysosomes	BLOC1S6	#N/A	#N/A	#N/A	#N/A
BNC2	BNC2	Hyperpigmentation disorder		1_5_2_Transcription factors	Transcription & transcription factors	Transcription	03_C_Nucleoplasm	BNC2	#N/A	#N/A	#N/A	#N/A
BRAF	BRAF	Hyperpigmentation disorder	2	1_26_16_mitogen-activated protein kinase kinase kinase	Protein kinases	Signaling	01_A_Cytosol	BRAF	#N/A	#N/A	#N/A	#N/A
BRCA2	BRCA2	Mixed hypo- & hyperpigmentation disorder	1	1_4_DNA Repair	DNA Repair	Chromatin organization & DNA repair	03_C_Nucleoplasm	BRCA2	#N/A	#N/A	#N/A	#N/A
BRIP1	BRIP1	Mixed hypo- & hyperpigmentation disorder	1	1_4_DNA Repair	DNA Repair	Chromatin organization & DNA repair	03_C_Nucleoplasm	BRIP1	#N/A	#N/A	#N/A	#N/A
BTNL2	BTNL2	Hypopigmentation disorder	7	3_5_1_Adaptive Immune System	Adaptive Immune System	Immune system & Inflammation	04_EXTRACELLULAR	BTNL2	#N/A	#N/A	#N/A	#N/A
C11orf65	C11orf65	Mixed hypo- & hyperpigmentation disorder		UNKNOWN_Cytosol	Unknown	Unknown	01_A_Cytosol	C11orf65	#N/A	#N/A	#N/A	#N/A
C1orf141	C1orf141	Hypopigmentation disorder		UNKNOWN_Nucleus	Unknown	Unknown	03_A_Nucleus	C1orf141	#N/A	#N/A	#N/A	#N/A
C1QTNF6	C1QTNF6	Hypopigmentation disorder		3_5_2_Innate Immune System	Innate Immune System	Immune system & Inflammation	04_EXTRACELLULAR	C1QTNF6	#N/A	#N/A	#N/A	#N/A
CASP7	CASP7	Hypopigmentation disorder	25	4_2_Programmed Cell Death	Cell death	Signaling	01_A_Cytosol	CASP7	CASP7	95720.3	CASP7	70894.7
CBFA2T3	CBFA2T3	Hypopigmentation disorder		1_5_2_Transcription factors	Transcription & transcription factors	Transcription	03_C_Nucleoplasm	CBFA2T3	#N/A	#N/A	#N/A	#N/A
CBS	CBS	Hypopigmentation disorder		1_7_Metabolism of amino acids and derivatives	Metabolism of amino acids and derivatives	Metabolism	01_B_1_Mitochondria	CBS	CBS	8937.27	CBS	2553.32
CCR6	CCR6	Hypopigmentation disorder		3_5_3_Cytokine Signaling in Immune system	GPCR signaling	Signaling	02_B_Cell membrane	CCR6	#N/A	#N/A	#N/A	#N/A
CD80	CD80	Hypopigmentation disorder	6	3_5_1_Adaptive Immune System	Adaptive Immune System	Immune system & Inflammation	02_B_Cell membrane	CD80	#N/A	#N/A	#N/A	#N/A
CDH23	CDH23	Hypopigmentation disorder		3_4_Cell_cell_junctions_adhesion	Cell_cell_junctions_adhesion	Cell junction & adhesion	02_A_Cell-cell-junctions	CDH23	#N/A	#N/A	#N/A	#N/A
CDH3	CDH3	Mixed hypo- & hyperpigmentation disorder	9	3_4_Cell_cell_junctions_adhesion	Cell_cell_junctions_adhesion	Cell junction & adhesion	02_A_Cell-cell-junctions	CDH3	#N/A	#N/A	#N/A	#N/A
CDKN2A	CDKN2A	Hyperpigmentation disorder	39	4_1_2_Cell Cycle	Signaling - Cell fates	Signaling	03_A_Nucleus	CDKN2A	#N/A	#N/A	#N/A	#N/A
CEP57	CEP57	Hypopigmentation disorder		1_15_4_Tubulin	Cytoskeleton	Cytoskeleton	01_D_3d_Centrosome	CEP57	#N/A	#N/A	#N/A	#N/A
CHRNA9	CHRNA9	Hypopigmentation disorder		3_3_Neuronal System_synapses_channels	Neuronal System_synapses_channels	Neuronal System_synapses_channels	02_B_Cell membrane	CHRNA9	#N/A	#N/A	#N/A	#N/A
CLNK	CLNK	Hypopigmentation disorder		3_5_1_Adaptive Immune System	Adaptive Immune System	Immune system & Inflammation	01_C_6_Vesicles	CLNK	#N/A	#N/A	#N/A	#N/A
CPVL	CPVL	Hypopigmentation disorder		1_8_17_Peptide hormone metabolism	Hormones	Signaling	04_EXTRACELLULAR	CPVL	#N/A	#N/A	#N/A	#N/A
CTC1	CTC1	Hyperpigmentation disorder	3	4_1_1_DNA Replication	DNA Replication	DNA Replication	03_C_Nucleoplasm	CTC1	#N/A	#N/A	#N/A	#N/A
CTLA4	CTLA4	Hypopigmentation disorder	38	3_5_1_Adaptive Immune System	Adaptive Immune System	Immune system & Inflammation	02_B_Cell membrane	CTLA4	#N/A	#N/A	#N/A	#N/A
CTNS	CTNS	Hypopigmentation disorder		1_14_Lysosomes	Lysosomes	Organelles	01_B_4_Lysosomes	CTNS	#N/A	#N/A	#N/A	#N/A
CYP11A1	CYP11A1	Hyperpigmentation disorder	21	1_25_1_Biological oxidations	Metabolism - Other	Metabolism	01_B_1_Mitochondria	CYP11A1	#N/A	#N/A	#N/A	#N/A
DDB2	DDB2	Mixed hypo- & hyperpigmentation disorder	1	1_4_DNA Repair	DNA Repair	Chromatin organization & DNA repair	03_C_Nucleoplasm	DDB2	DDB2	109310	DDB2	71791.8
DDX3X	DDX3X	Hypopigmentation disorder	12	1_6_3_Metabolism of mRNA	Metabolism of mRNA & Translation	Protein translation, folding, modification & degradation	03_A_Nucleus	DDX3X	#N/A	#N/A	#N/A	#N/A
DDX6	DDX6	Hypopigmentation disorder	24	1_6_3_Metabolism of mRNA	Metabolism of mRNA & Translation	Protein translation, folding, modification & degradation	01_A_Cytosol	DDX6	DDX6	614560	DDX6	672523
DEF8	DEF8	Hypopigmentation disorder		1_26_5_Rho_GEF	Rho GTPase and regulators	Signaling	03_C_Nucleoplasm	DEF8	#N/A	#N/A	#N/A	#N/A
DKC1	DKC1	Hyperpigmentation disorder	3	1_6_2_Metabolism of rRNA	Metabolism of rRNA	Metabolism	03_H_Necleoli	DKC1	DKC1	1292.23	DKC1	1411.75
DNAJC12	DNAJC12	Hypopigmentation disorder		1_25_4_Cellular response to heat stress	Signaling - ROS/hypoxia, heat stress	Signaling	03_A_Nucleus	DNAJC12	#N/A	#N/A	#N/A	#N/A
DSTYK	DSTYK	Mixed hypo- & hyperpigmentation disorder		1_26_34_other_kinases	Protein kinases	Signaling	02_B_Cell membrane	DSTYK	#N/A	#N/A	#N/A	#N/A
DTNBP1	DTNBP1	Hypopigmentation disorder	4	3_3_Neuronal System_synapses_channels	Neuronal System_synapses_channels	Neuronal System_synapses_channels	01_B_6_Melanosomes	DTNBP1	DTNBP1	59731.2	DTNBP1	52065.8
EDN3	EDN3	Hypopigmentation disorder	16	3_12_Hormone activity	Hormones	Signaling	04_EXTRACELLULAR	EDN3	#N/A	#N/A	#N/A	#N/A
EDNRB	EDNRB	Hypopigmentation disorder	16	3_6_23_Endothelin receptors	GPCR signaling	Signaling	02_B_Cell membrane	EDNRB	#N/A	#N/A	#N/A	#N/A
EGR2	EGR2	Hypopigmentation disorder	10	1_5_2_Transcription factors	Transcription & transcription factors	Transcription	03_C_Nucleoplasm	EGR2	#N/A	#N/A	#N/A	#N/A
EIF2S2	EIF2S2	Hyperpigmentation disorder	17	1_8_1_Translation	Metabolism of mRNA & Translation	Protein translation, folding, modification & degradation	01_C_3_Ribosomes	EIF2S2	EIF2S2	262185	EIF2S2	319287
EIF6	EIF6	Hyperpigmentation disorder	17	1_8_1_Translation	Metabolism of mRNA & Translation	Protein translation, folding, modification & degradation	01_C_3_Ribosomes	EIF6	EIF6	2.10317e+06	EIF6	2259350
ENPP1	ENPP1	Hypopigmentation disorder	33	1_18_Metabolism of vitamins and cofactors	Metabolism of vitamins and cofactors	Metabolism	04_EXTRACELLULAR	ENPP1	#N/A	#N/A	#N/A	#N/A
EPG5	EPG5	Hypopigmentation disorder		4_4_Macroautophagy	Signaling - Cell fates	Signaling	01_A_Cytosol	EPG5	#N/A	#N/A	#N/A	#N/A
ERCC1	ERCC1	Mixed hypo- & hyperpigmentation disorder	1	1_4_DNA Repair	DNA Repair	Chromatin organization & DNA repair	03_C_Nucleoplasm	ERCC1	ERCC1	18250.5	ERCC1	11238.8
ERCC2	ERCC2	Mixed hypo- & hyperpigmentation disorder	1	1_4_DNA Repair	DNA Repair	Chromatin organization & DNA repair	03_C_Nucleoplasm	ERCC2	#N/A	#N/A	#N/A	#N/A
ERCC3	ERCC3	Mixed hypo- & hyperpigmentation disorder	1	1_4_DNA Repair	DNA Repair	Chromatin organization & DNA repair	03_C_Nucleoplasm	ERCC3	#N/A	#N/A	#N/A	#N/A
ERCC4	ERCC4	Hyperpigmentation disorder	1	1_4_DNA Repair	DNA Repair	Chromatin organization & DNA repair	03_C_Nucleoplasm	ERCC4	ERCC4	65371.2	ERCC4	49739.5
ERCC5	ERCC5	Mixed hypo- & hyperpigmentation disorder	1	1_4_DNA Repair	DNA Repair	Chromatin organization & DNA repair	03_C_Nucleoplasm	ERCC5	ERCC5	212881	ERCC5	147940
ERCC6	ERCC6	Mixed hypo- & hyperpigmentation disorder	1	1_4_DNA Repair	DNA Repair	Chromatin organization & DNA repair	03_C_Nucleoplasm	ERCC6	#N/A	#N/A	#N/A	#N/A
ESCO2	ESCO2	Hypopigmentation disorder	26	4_1_2_Cell Cycle	Signaling - Cell fates	Signaling	03_A_Nucleus	ESCO2	#N/A	#N/A	#N/A	#N/A
FADS2	FADS2	Hypopigmentation disorder	34	1_1_3_Fatty acid metabolism	Lipid & FA metabolism	Metabolism	01_B_2_b_Smooth ER	FADS2	#N/A	#N/A	#N/A	#N/A
FANCA	FANCA	Hyper, Hypo & mixed	1	1_4_DNA Repair	DNA Repair	Chromatin organization & DNA repair	03_C_Nucleoplasm	FANCA	#N/A	#N/A	#N/A	#N/A
FANCB	FANCB	Mixed hypo- & hyperpigmentation disorder	1	1_4_DNA Repair	DNA Repair	Chromatin organization & DNA repair	03_C_Nucleoplasm	FANCB	#N/A	#N/A	#N/A	#N/A
FANCC	FANCC	Mixed hypo- & hyperpigmentation disorder	1	1_4_DNA Repair	DNA Repair	Chromatin organization & DNA repair	03_C_Nucleoplasm	FANCC	#N/A	#N/A	#N/A	#N/A
FANCD2	FANCD2	Mixed hypo- & hyperpigmentation disorder	1	1_4_DNA Repair	DNA Repair	Chromatin organization & DNA repair	03_C_Nucleoplasm	FANCD2	FANCD2	27773.3	FANCD2	15003.2
FANCE	FANCE	Mixed hypo- & hyperpigmentation disorder	1	1_4_DNA Repair	DNA Repair	Chromatin organization & DNA repair	03_C_Nucleoplasm	FANCE	#N/A	#N/A	#N/A	#N/A
FANCI	FANCI	Mixed hypo- & hyperpigmentation disorder	1	1_4_DNA Repair	DNA Repair	Chromatin organization & DNA repair	03_C_Nucleoplasm	FANCI	FANCI	81438.3	FANCI	33593.2
FAP	FAP	Hypopigmentation disorder		2_1_1_Degradation of the extracellular matrix	ECM organisation	ECM organisation	04_EXTRACELLULAR	FAP	#N/A	#N/A	#N/A	#N/A
FARP2	FARP2	Hypopigmentation disorder		1_26_5_Rho_GEF	Rho GTPase and regulators	Signaling	01_A_Cytosol	FARP2	#N/A	#N/A	#N/A	#N/A
FASLG	FASLG	Hypopigmentation disorder	13	4_2_Programmed Cell Death	Cell death	Signaling	04_EXTRACELLULAR	FASLG	#N/A	#N/A	#N/A	#N/A
FGFR3	FGFR3	Mixed hypo- & hyperpigmentation disorder	6	3_2_20_Signaling by FGFR	Signaling - Cell fates	Signaling	02_B_Cell membrane	FGFR3	#N/A	#N/A	#N/A	#N/A
FIG4	FIG4	Hypopigmentation disorder		1_26_48_phosphatidylinositol-phosphate phosphatase	Lipid & FA metabolism	Signaling	01_B_7_Endosomes	FIG4	FIG4	4960200	FIG4	3.50713e+06
FLI1	FLI1	Hypopigmentation disorder		1_5_2_Transcription factors	Transcription & transcription factors	Transcription	03_C_Nucleoplasm	FLI1	#N/A	#N/A	#N/A	#N/A
FLNA	FLNA	Hyperpigmentation disorder		1_15_1_Actin	Cytoskeleton	Cytoskeleton	01_D_1_Microfilaments (Actin)	FLNA	FLNA	1.75733e+06	FLNA	1.55632e+06
FMR1	FMR1	Hyperpigmentation disorder	24	3_9_Development	Developmental	Developmental	01_A_Cytosol	FMR1	FMR1	20127	FMR1	19413.4
FOXP1	FOXP1	Hypopigmentation disorder		1_5_2_Transcription factors	Transcription & transcription factors	Transcription	03_C_Nucleoplasm	FOXP1	#N/A	#N/A	#N/A	#N/A
FRAS1	FRAS1	Hypopigmentation disorder	23	2_1_Extracellular matrix organisation	ECM organisation	ECM organisation	04_EXTRACELLULAR	FRAS1	#N/A	#N/A	#N/A	#N/A
FREM2	FREM2	Hypopigmentation disorder	23	2_1_Extracellular matrix organisation	ECM organisation	ECM organisation	04_EXTRACELLULAR	FREM2	#N/A	#N/A	#N/A	#N/A
GAGE2A	GAGE2A	Hypopigmentation disorder		3_5_1_Adaptive Immune System	Adaptive Immune System	Immune system & Inflammation	02_B_Cell membrane	GAGE2A	#N/A	#N/A	#N/A	#N/A
GNAS	GNAS	Hyperpigmentation disorder	11	1_26_49_G protein	Signaling - G protein	Signaling	02_B_Cell membrane	GNAS	GNAS	134667	GNAS	203662
GNPTG	GNPTG	Mixed hypo- & hyperpigmentation disorder		1_17_Metabolism of carbohydrates	Carbohydrate metabolism	Metabolism	01_B_3_Golgi apparatus	GNPTG	#N/A	#N/A	#N/A	#N/A
GPHN	GPHN	Mixed hypo- & hyperpigmentation disorder		1_18_Metabolism of vitamins and cofactors	Metabolism of vitamins and cofactors	Metabolism	01_A_Cytosol	GPHN	GPHN	43910.7	GPHN	59320.5
GPNMB	GPNMB	Mixed hypo- & hyperpigmentation disorder		3_7_other membrane proteins	Signaling - Other	Signaling	02_B_Cell membrane	GPNMB	GPNMB	12755	GPNMB	53152.8
GPR143	GPR143	Hypopigmentation disorder	5	3_6_1_Orphan and other 7TM receptors	GPCR signaling	Signaling	01_B_6_Melanosomes	GPR143	#N/A	#N/A	#N/A	#N/A
GRIP1	GRIP1	Hypopigmentation disorder	20	3_3_Neuronal System_synapses_channels	Neuronal System_synapses_channels	Neuronal System_synapses_channels	01_A_Cytosol	GRIP1	#N/A	#N/A	#N/A	#N/A
GZMB	GZMB	Hypopigmentation disorder	23	1_8_20_Protein processing/proteolysis	Protein folding & repair	Protein translation, folding, modification & degradation	01_A_Cytosol	GZMB	#N/A	#N/A	#N/A	#N/A
HERC2	HERC2	Hypopigmentation disorder	13	3_5_1_Adaptive Immune System	Adaptive Immune System	Immune system & Inflammation	01_A_Cytosol	HERC2	HERC2	44580.8	HERC2	47506.3
HGD	HGD	Hyperpigmentation disorder	5	1_7_Metabolism of amino acids and derivatives	Metabolism of amino acids and derivatives	Metabolism	01_A_Cytosol	HGD	#N/A	#N/A	#N/A	#N/A
HLA-B	HLA-B	Hypopigmentation disorder	32	3_5_1_Adaptive Immune System	Adaptive Immune System	Immune system & Inflammation	02_B_Cell membrane	HLA-B	HLA-B	33225.2	HLA-B	60741.5
HLA-DQA1	HLA-DQA1	Hypopigmentation disorder	8	3_5_1_Adaptive Immune System	Adaptive Immune System	Immune system & Inflammation	02_B_Cell membrane	HLA-DQA1	#N/A	#N/A	#N/A	#N/A
HLA-DQB1	HLA-DQB1	Hypopigmentation disorder	7	3_5_1_Adaptive Immune System	Adaptive Immune System	Immune system & Inflammation	02_B_Cell membrane	HLA-DQB1	#N/A	#N/A	#N/A	#N/A
HLA-DRA	HLA-DRA	Hypopigmentation disorder	7	3_5_1_Adaptive Immune System	Adaptive Immune System	Immune system & Inflammation	02_B_Cell membrane	HLA-DRA	HLA-DRA	71707.2	HLA-DRA	137508
HLA-DRB1	HLA-DRB1	Hypopigmentation disorder	7	3_5_1_Adaptive Immune System	Adaptive Immune System	Immune system & Inflammation	02_B_Cell membrane	HLA-DRB1	#N/A	#N/A	#N/A	#N/A
HPS1	HPS1	Hypopigmentation disorder	7	1_14_Lysosomes	Lysosomes	Organelles	01_B_4_Lysosomes	HPS1	#N/A	#N/A	#N/A	#N/A
HPS3	HPS3	Hypopigmentation disorder	4	1_14_Lysosomes	Lysosomes	Organelles	01_B_4_Lysosomes	HPS3	#N/A	#N/A	#N/A	#N/A
HPS4	HPS4	Hypopigmentation disorder	4	1_14_Lysosomes	Lysosomes	Organelles	01_B_4_Lysosomes	HPS4	#N/A	#N/A	#N/A	#N/A
HPS5	HPS5	Hypopigmentation disorder	4	1_14_Lysosomes	Lysosomes	Organelles	01_B_4_Lysosomes	HPS5	#N/A	#N/A	#N/A	#N/A
HPS6	HPS6	Hypopigmentation disorder	4	1_14_Lysosomes	Lysosomes	Organelles	01_B_4_Lysosomes	HPS6	#N/A	#N/A	#N/A	#N/A
HRAS	HRAS	Hyperpigmentation disorder	4	1_26_1_Ras	Ras GTPases and regulators	Signaling	02_B_Cell membrane	HRAS	#N/A	#N/A	#N/A	#N/A
HUNK	HUNK	Hypopigmentation disorder	2	1_26_28_serine/threonine kinase	Protein kinases	Signaling	03_C_Nucleoplasm	HUNK	#N/A	#N/A	#N/A	#N/A
IDS	IDS	Mixed hypo- & hyperpigmentation disorder	28	1_17_Metabolism of carbohydrates	Carbohydrate metabolism	Metabolism	01_B_4_Lysosomes	IDS	#N/A	#N/A	#N/A	#N/A
IDUA	IDUA	Mixed hypo- & hyperpigmentation disorder	28	1_17_Metabolism of carbohydrates	Carbohydrate metabolism	Metabolism	01_B_4_Lysosomes	IDUA	#N/A	#N/A	#N/A	#N/A
IFTAP	IFTAP	Hyperpigmentation disorder		UNKNOWN_Aggresome	Unknown	Unknown	02_E_Aggresome	IFTAP	#N/A	#N/A	#N/A	#N/A
IKBKG	IKBKG	Hyperpigmentation disorder	29	1_5_2_Transcription factors	Transcription & transcription factors	Transcription	03_C_Nucleoplasm	IKBKG	IKBKG	21209.7	IKBKG	22796.4
IKZF4	IKZF4	Hypopigmentation disorder		1_5_2_Transcription factors	Transcription & transcription factors	Transcription	03_C_Nucleoplasm	IKZF4	#N/A	#N/A	#N/A	#N/A
IL17A	IL17A	Hypopigmentation disorder	20	3_5_3_Cytokine Signaling in Immune system	GPCR signaling	Signaling	04_EXTRACELLULAR	IL17A	#N/A	#N/A	#N/A	#N/A
IL1RAPL1	IL1RAPL1	Hypopigmentation disorder		3_5_3_Cytokine Signaling in Immune system	GPCR signaling	Signaling	02_B_Cell membrane	IL1RAPL1	#N/A	#N/A	#N/A	#N/A
IL23R	IL23R	Hypopigmentation disorder	20	3_5_3_Cytokine Signaling in Immune system	GPCR signaling	Signaling	02_B_Cell membrane	IL23R	#N/A	#N/A	#N/A	#N/A
IL2RA	IL2RA	Hypopigmentation disorder	6	3_5_3_Cytokine Signaling in Immune system	GPCR signaling	Signaling	02_B_Cell membrane	IL2RA	#N/A	#N/A	#N/A	#N/A
IRF3	IRF3	Hypopigmentation disorder	8	3_5_3_Cytokine Signaling in Immune system	GPCR signaling	Signaling	03_A_Nucleus	IRF3	IRF3	110959	IRF3	104713
IRF4	IRF4	Hyper, hypo & pigmentation	8	3_5_3_Cytokine Signaling in Immune system	GPCR signaling	Signaling	03_A_Nucleus	IRF4	#N/A	#N/A	#N/A	#N/A
KCNK12	KCNK12	Hypopigmentation disorder		3_3_Neuronal System_synapses_channels	Neuronal System_synapses_channels	Neuronal System_synapses_channels	02_B_Cell membrane	KCNK12	#N/A	#N/A	#N/A	#N/A
KIT	KIT	Hyper & hypo	15	3_2_15_Signaling by SCF-KIT	Signaling - Cell fates	Signaling	02_B_Cell membrane	KIT	#N/A	#N/A	#N/A	#N/A
KITLG	KITLG	Mixed & pigmentation	15	3_2_15_Signaling by SCF-KIT	Signaling - Cell fates	Signaling	04_EXTRACELLULAR	KITLG	#N/A	#N/A	#N/A	#N/A
KRT14	KRT14	Hyperpigmentation disorder	9	1_32_Cornification epidermins	Cornification epidermins	Other	01_D_2_Intermediate filaments (Keratin, filaments)	KRT14	KRT14	70202	KRT14	1958.9
KRT5	KRT5	Mixed hypo- & hyperpigmentation disorder	9	1_32_Cornification epidermins	Cornification epidermins	Other	01_D_2_Intermediate filaments (Keratin, filaments)	KRT5	#N/A	#N/A	#N/A	#N/A
LPP	LPP	Hypopigmentation disorder		3_4_Cell_cell_junctions_adhesion	Cell_cell_junctions_adhesion	Cell junction & adhesion	02_A_Cell-cell-junctions	LPP	LPP	28325.5	LPP	34542.2
LRMDA	LRMDA	Hypopigmentation disorder		4_5_Cell fate_differentiation	Signaling - Cell fates	Signaling	05_UNKNOWN	LRMDA	#N/A	#N/A	#N/A	#N/A
LYST	LYST	Hypopigmentation disorder	30	1_14_Lysosomes	Lysosomes	Organelles	01_B_4_Lysosomes	LYST	#N/A	#N/A	#N/A	#N/A
MAP2K1	MAP2K1	Hyperpigmentation disorder	2	1_26_14_mitogen-activated protein kinase	Protein kinases	Signaling	01_A_Cytosol	MAP2K1	MAP2K1	544098	MAP2K1	454883
MC1R	MC1R	Hypopigmentation disorder	5	3_6_40_Melanocortin receptors	Melanosomes	Organelles	01_B_6_Melanosomes	MC1R	#N/A	#N/A	#N/A	#N/A
MC2R	MC2R	Hyperpigmentation disorder	22	3_6_40_Melanocortin receptors	Melanosomes	Organelles	01_B_6_Melanosomes	MC2R	#N/A	#N/A	#N/A	#N/A
MCM4	MCM4	Hyperpigmentation disorder	26	4_1_1_DNA Replication	DNA Replication	DNA Replication	03_C_Nucleoplasm	MCM4	MCM4	410855	MCM4	308043
MEN1	MEN1	Mixed hypo- & hyperpigmentation disorder	11	1_3_Chromatin organization	Chromatin organization	Chromatin organization & DNA repair	03_D_Chromatin	MEN1	#N/A	#N/A	#N/A	#N/A
MITF	MITF	Hypopigmentation disorder	5	1_5_2_Transcription factors	Transcription & transcription factors	Transcription	03_C_Nucleoplasm	MITF	#N/A	#N/A	#N/A	#N/A
MLH1	MLH1	Mixed hypo- & hyperpigmentation disorder	1	4_1_2_Cell Cycle	Signaling - Cell fates	Signaling	03_A_Nucleus	MLH1	MLH1	75256.2	MLH1	42434.8
MLPH	MLPH	Hypopigmentation disorder	18	1_33_Melanosomes	Melanosomes	Organelles	01_B_6_Melanosomes	MLPH	#N/A	#N/A	#N/A	#N/A
MRAP	MRAP	Hyperpigmentation disorder	22	1_33_Melanosomes	Melanosomes	Organelles	01_B_6_Melanosomes	MRAP	#N/A	#N/A	#N/A	#N/A
MSH2	MSH2	Hyperpigmentation disorder	1	1_4_DNA Repair	DNA Repair	Chromatin organization & DNA repair	03_A_Nucleus	MSH2	MSH2	290877	MSH2	215565
MSH6	MSH6	Hyperpigmentation disorder	1	1_4_DNA Repair	DNA Repair	Chromatin organization & DNA repair	03_A_Nucleus	MSH6	MSH6	263253	MSH6	211548
MTAP	MTAP	Hyperpigmentation disorder	36	1_7_Metabolism of amino acids and derivatives	Metabolism of amino acids and derivatives	Metabolism	01_A_Cytosol	MTAP	MTAP	447995	MTAP	456720
MYH8	MYH8	Hyperpigmentation disorder	11	1_15_1_Actin	Cytoskeleton	Cytoskeleton	01_D_1_Microfilaments (Actin)	MYH8	#N/A	#N/A	#N/A	#N/A
MYO5A	MYO5A	Hypopigmentation disorder	18	1_15_1_Actin	Cytoskeleton	Cytoskeleton	01_D_1_Microfilaments (Actin)	MYO5A	MYO5A	297912	MYO5A	218200
NARS1	NARS1	Hypopigmentation disorder		1_8_1_Translation	Metabolism of mRNA & Translation	Protein translation, folding, modification & degradation	01_C_3_Ribosomes	NARS1	#N/A	#N/A	#N/A	#N/A
NBN	NBN	Mixed hypo- & hyperpigmentation disorder	1	1_4_DNA Repair	DNA Repair	Chromatin organization & DNA repair	03_A_Nucleus	NBN	NBN	45288.7	NBN	22819.5
NEK6	NEK6	Hypopigmentation disorder		4_1_2_Cell Cycle	Signaling - Cell fates	Signaling	01_D_3d_Centrosome	NEK6	#N/A	#N/A	#N/A	#N/A
NF1	NF1	Hyperpigmentation disorder	2	1_26_3_Ras_GAP	Ras GTPases and regulators	Signaling	01_A_Cytosol	NF1	NF1	40171.5	NF1	36698.2
NFIX	NFIX	Hyperpigmentation disorder	2	1_5_2_Transcription factors	Transcription & transcription factors	Transcription	03_C_Nucleoplasm	NFIX	NFIX	110219	NFIX	363547
NHP2	NHP2	Hyperpigmentation disorder	3	1_6_2_Metabolism of rRNA	Metabolism of rRNA	Metabolism	03_H_Necleoli	NHP2	#N/A	#N/A	#N/A	#N/A
NID1	NID1	Hyperpigmentation disorder	30	2_1_1_Degradation of the extracellular matrix	ECM organisation	ECM organisation	04_EXTRACELLULAR	NID1	NID1	7901.48	NID1	10932.8
NLRP1	NLRP1	Hypopigmentation disorder	12	3_5_2_Innate Immune System	Innate Immune System	Immune system & Inflammation	01_A_Cytosol	NLRP1	#N/A	#N/A	#N/A	#N/A
NNT	NNT	Hyperpigmentation disorder	33	1_10_The citric acid (TCA) cycle and respiratory electron transport	TCA cycle and relectron transport chain	Metabolism	01_B_1_Mitochondria	NNT	#N/A	#N/A	#N/A	#N/A
NOP10	NOP10	Hyperpigmentation disorder	3	1_6_2_Metabolism of rRNA	Metabolism of rRNA	Metabolism	03_H_Necleoli	NOP10	#N/A	#N/A	#N/A	#N/A
NR0B1	NR0B1	Hyperpigmentation disorder	21	1_34_Nuclear receptors	Nuclear receptors	Other	03_C_Nucleoplasm	NR0B1	#N/A	#N/A	#N/A	#N/A
NRAS	NRAS	Hyperpigmentation disorder	2	1_26_1_Ras	Ras GTPases and regulators	Signaling	02_B_Cell membrane	NRAS	#N/A	#N/A	#N/A	#N/A
NRROS	NRROS	Hypopigmentation disorder		3_2_13_Signaling by TGF-beta Receptor Complex	Signaling - Cell fates	Signaling	02_B_Cell membrane	NRROS	#N/A	#N/A	#N/A	#N/A
NSD1	NSD1	Hyperpigmentation disorder		1_3_Chromatin organization	Chromatin organization	Chromatin organization & DNA repair	03_D_Chromatin	NSD1	#N/A	#N/A	#N/A	#N/A
OCA2	OCA2	Hypopigmentation disorder	5	1_33_Melanosomes	Melanosomes	Organelles	01_B_6_Melanosomes	OCA2	#N/A	#N/A	#N/A	#N/A
PAH	PAH	Hypopigmentation disorder	32	1_7_Metabolism of amino acids and derivatives	Metabolism of amino acids and derivatives	Metabolism	01_A_Cytosol	PAH	#N/A	#N/A	#N/A	#N/A
PALB2	PALB2	Mixed hypo- & hyperpigmentation disorder	1	1_4_DNA Repair	DNA Repair	Chromatin organization & DNA repair	03_C_Nucleoplasm	PALB2	#N/A	#N/A	#N/A	#N/A
PARN	PARN	Hyperpigmentation disorder	3	1_6_3_Metabolism of mRNA	Metabolism of mRNA & Translation	Protein translation, folding, modification & degradation	03_H_Necleoli	PARN	PARN	50890.7	PARN	30324.3
PARP12	PARP12	Hypopigmentation disorder		1_8_25_ADP-Ribosylation	Post-translational protein modification	Protein translation, folding, modification & degradation	03_A_Nucleus	PARP12	#N/A	#N/A	#N/A	#N/A
PAX3	PAX3	Hypopigmentation disorder	10	3_9_Development	Developmental	Developmental	03_C_Nucleoplasm	PAX3	#N/A	#N/A	#N/A	#N/A
PCNT	PCNT	Mixed hypo- & hyperpigmentation disorder		4_1_2_Cell Cycle	Signaling - Cell fates	Signaling	01_D_3d_Centrosome	PCNT	PCNT	28647.5	PCNT	29371
PLA2G6	PLA2G6	Hyperpigmentation disorder	34	1_1_5_Phospholipid metabolism	Lipid & FA metabolism	Metabolism	04_EXTRACELLULAR	PLA2G6	#N/A	#N/A	#N/A	#N/A
PLCB3	PLCB3	Hypopigmentation disorder	16	1_1_5_Phospholipid metabolism	Lipid & FA metabolism	Metabolism	01_A_Cytosol	PLCB3	PLCB3	120884	PLCB3	101701
PMS2	PMS2	Hyperpigmentation disorder	1	1_4_DNA Repair	DNA Repair	Chromatin organization & DNA repair	03_C_Nucleoplasm	PMS2	PMS2	59963.8	PMS2	62256
POFUT1	POFUT1	Mixed hypo- & hyperpigmentation disorder	35	1_8_10_O-linked glycosylation	Post-translational protein modification	Protein translation, folding, modification & degradation	01_B_2_Endoplasmic reticulum	POFUT1	POFUT1	337475	POFUT1	325080
POGLUT1	POGLUT1	Hyperpigmentation disorder	35	1_8_10_O-linked glycosylation	Post-translational protein modification	Protein translation, folding, modification & degradation	01_B_2_Endoplasmic reticulum	POGLUT1	POGLUT1	56813.3	POGLUT1	84603.8
POLA1	POLA1	Hyperpigmentation disorder	1	4_1_1_DNA Replication	DNA Replication	DNA Replication	03_C_Nucleoplasm	POLA1	POLA1	44276.7	POLA1	29286.8
POLH	POLH	Mixed hypo- & hyperpigmentation disorder	1	4_1_1_DNA Replication	DNA Replication	DNA Replication	03_C_Nucleoplasm	POLH	#N/A	#N/A	#N/A	#N/A
POMC	POMC	Hypopigmentation disorder	22	3_12_Hormone activity	Hormones	Signaling	04_EXTRACELLULAR	POMC	#N/A	#N/A	#N/A	#N/A
PPARGC1B	PPARGC1B	Hypopigmentation disorder		1_1_1_Regulation of lipid metabolism by Peroxisome proliferator-activated receptor alpha (PPARalpha)	Lipid & FA metabolism	Metabolism	03_A_Nucleus	PPARGC1B	#N/A	#N/A	#N/A	#N/A
PPP3CA	PPP3CA	Hypopigmentation disorder	2	1_26_19_protein phosphatase catalytic subunit	Protein phosphatases	Signaling	03_C_Nucleoplasm	PPP3CA	PPP3CA	130960	PPP3CA	111967
PRKAR1A	PRKAR1A	Hyperpigmentation disorder	11	1_26_22_protein kinase cAMP-dependent	Protein kinases	Signaling	01_A_Cytosol	PRKAR1A	PRKAR1A	297455	PRKAR1A	409025
PSENEN	PSENEN	Hyperpigmentation disorder	31	3_4_Cell_cell_junctions_adhesion	Cell_cell_junctions_adhesion	Cell junction & adhesion	02_A_Cell-cell-junctions	PSENEN	#N/A	#N/A	#N/A	#N/A
PTEN	PTEN	Hyperpigmentation disorder	2	1_26_48_phosphatidylinositol-phosphate phosphatase	Lipid & FA metabolism	Signaling	01_A_Cytosol	PTEN	#N/A	#N/A	#N/A	#N/A
PTPN1	PTPN1	Hypopigmentation disorder	6	1_26_24_protein tyrosine phosphatase	Protein phosphatases	Signaling	01_B_2_Endoplasmic reticulum	PTPN1	PTPN1	233243	PTPN1	176190
PTPN11	PTPN11	Hyperpigmentation disorder	6	1_26_24_protein tyrosine phosphatase	Protein phosphatases	Signaling	01_A_Cytosol	PTPN11	PTPN11	221127	PTPN11	237957
PTPN22	PTPN22	Hypopigmentation disorder	7	1_26_24_protein tyrosine phosphatase	Protein phosphatases	Signaling	03_C_Nucleoplasm	PTPN22	#N/A	#N/A	#N/A	#N/A
PTPRC	PTPRC	Hypopigmentation disorder	6	1_26_24_protein tyrosine phosphatase	Protein phosphatases	Signaling	02_B_Cell membrane	PTPRC	#N/A	#N/A	#N/A	#N/A
RAB27A	RAB27A	Hypopigmentation disorder	18	1_26_7_Rab	Rab GTPase and regulators	Signaling	01_B_6_Melanosomes	RAB27A	#N/A	#N/A	#N/A	#N/A
RAB5C	RAB5C	Hypopigmentation disorder	14	1_26_7_Rab	Rab GTPase and regulators	Signaling	01_B_7_Endosomes	RAB5C	RAB5C	554583	RAB5C	527585
RAF1	RAF1	Hyperpigmentation disorder	2	1_26_16_mitogen-activated protein kinase kinase kinase	Protein kinases	Signaling	01_A_Cytosol	RAF1	RAF1	83409	RAF1	64363.3
RALY	RALY	Hypopigmentation disorder	17	1_1_8_Metabolism of steroids/cholesterol	Lipid & FA metabolism	Metabolism	03_A_Nucleus	RALY	#N/A	#N/A	#N/A	#N/A
RECQL4	RECQL4	Mixed hypo- & hyperpigmentation disorder	1	1_4_DNA Repair	DNA Repair	Chromatin organization & DNA repair	03_C_Nucleoplasm	RECQL4	#N/A	#N/A	#N/A	#N/A
RERE	RERE	Hypopigmentation disorder		1_5_2_Transcription factors	Transcription & transcription factors	Transcription	03_C_Nucleoplasm	RERE	#N/A	#N/A	#N/A	#N/A
RFXANK	RFXANK	Mixed hypo- & hyperpigmentation disorder		1_5_2_Transcription factors	Transcription & transcription factors	Transcription	03_C_Nucleoplasm	RFXANK	#N/A	#N/A	#N/A	#N/A
RIT1	RIT1	Hyperpigmentation disorder	2	1_26_1_Ras	Ras GTPases and regulators	Signaling	02_B_Cell membrane	RIT1	#N/A	#N/A	#N/A	#N/A
RNASET2	RNASET2	Hypopigmentation disorder		1_6_2_Metabolism of rRNA	Metabolism of rRNA	Metabolism	03_H_Necleoli	RNASET2	#N/A	#N/A	#N/A	#N/A
RPGRIP1L	RPGRIP1L	Hypopigmentation disorder		1_16_Cilium assembly	Cytoskeleton	Cytoskeleton	01_D_3b_Cilia	RPGRIP1L	#N/A	#N/A	#N/A	#N/A
RTEL1	RTEL1	Hyperpigmentation disorder	3	1_4_DNA Repair	DNA Repair	Chromatin organization & DNA repair	03_A_Nucleus	RTEL1	#N/A	#N/A	#N/A	#N/A
SAMD9	SAMD9	Hyperpigmentation disorder		1_26_52_sterile alpha motif domain containing	Signaling - Other	Signaling	01_A_Cytosol	SAMD9	SAMD9	66041.2	SAMD9	34152.5
SERPINB9	SERPINB9	Hypopigmentation disorder	13	2_1_10_Serpins	ECM organisation	ECM organisation	04_EXTRACELLULAR	SERPINB9	#N/A	#N/A	#N/A	#N/A
SGPL1	SGPL1	Hyperpigmentation disorder		1_1_7_Sphingolipid metabolism	Lipid & FA metabolism	Metabolism	01_B_2_b_Smooth ER	SGPL1	SGPL1	12026.6	SGPL1	10049.8
SH2B3	SH2B3	Hypopigmentation disorder	15	1_26_29_adapters/scaffolds	Adapters/scaffolds	Signaling	01_A_Cytosol	SH2B3	SH2B3	15805.3	SH2B3	15377.4
SHOC2	SHOC2	Hyperpigmentation disorder	2	1_26_29_adapters/scaffolds	Adapters/scaffolds	Signaling	01_A_Cytosol	SHOC2	SHOC2	49850.7	SHOC2	80469.5
SLC17A5	SLC17A5	Hypopigmentation disorder		3_1_10_other transporters	Metabolism - Other	Metabolism	02_B_Cell membrane	SLC17A5	#N/A	#N/A	#N/A	#N/A
SLC1A2	SLC1A2	Hypopigmentation disorder		3_1_1_Amino acid & peptide transporters	Metabolism of amino acids and derivatives	Metabolism	02_B_Cell membrane	SLC1A2	#N/A	#N/A	#N/A	#N/A
SLC24A5	SLC24A5	Hypo & pigmentation	19	1_33_Melanosomes	Melanosomes	Organelles	02_B_Cell membrane	SLC24A5	#N/A	#N/A	#N/A	#N/A
SLC29A3	SLC29A3	Hyperpigmentation disorder		3_1_7_Nucleoside/nucleic acid bases transporters	Metabolism of nucleotides & phosphates	Metabolism	02_B_Cell membrane	SLC29A3	#N/A	#N/A	#N/A	#N/A
SLC44A4	SLC44A4	Hypopigmentation disorder		3_1_6_Lipid transporters	Lipid & FA metabolism	Metabolism	02_B_Cell membrane	SLC44A4	#N/A	#N/A	#N/A	#N/A
SLC45A2	SLC45A2	Hypopigmentation disorder	5	1_33_Melanosomes	Melanosomes	Organelles	01_B_6_Melanosomes	SLC45A2	#N/A	#N/A	#N/A	#N/A
SMARCAL1	SMARCAL1	Hyperpigmentation disorder	1	1_3_Chromatin organization	Chromatin organization	Chromatin organization & DNA repair	03_D_Chromatin	SMARCAL1	#N/A	#N/A	#N/A	#N/A
SMO	SMO	Hypopigmentation disorder		3_9_Development	Developmental	Developmental	02_B_Cell membrane	SMO	#N/A	#N/A	#N/A	#N/A
SMOC2	SMOC2	Hypopigmentation disorder		2_1_Extracellular matrix organisation	ECM organisation	ECM organisation	04_EXTRACELLULAR	SMOC2	#N/A	#N/A	#N/A	#N/A
SNAI2	SNAI2	Hypopigmentation disorder	10	1_5_2_Transcription factors	Transcription & transcription factors	Transcription	03_C_Nucleoplasm	SNAI2	#N/A	#N/A	#N/A	#N/A
SOX10	SOX10	Hypopigmentation disorder	10	1_5_2_Transcription factors	Transcription & transcription factors	Transcription	03_C_Nucleoplasm	SOX10	SOX10	229673	SOX10	286783
SPATA48	SPATA48	Hypopigmentation disorder		3_10_Reproduction	Reproduction	Other	03_A_Nucleus	SPATA48	#N/A	#N/A	#N/A	#N/A
SPRED1	SPRED1	Hyperpigmentation disorder	2	1_26_29_adaptors/scaffolds	Adapters/scaffolds	Signaling	01_A_Cytosol	SPRED1	#N/A	#N/A	#N/A	#N/A
ST3GAL5	ST3GAL5	Mixed hypo- & hyperpigmentation disorder		1_8_10_O-linked glycosylation	Post-translational protein modification	Protein translation, folding, modification & degradation	04_EXTRACELLULAR	ST3GAL5	#N/A	#N/A	#N/A	#N/A
STAR	STAR	Hyperpigmentation disorder	21	1_1_8_Metabolism of steroids/cholesterol	Lipid & FA metabolism	Metabolism	01_B_1_Mitochondria	STAR	#N/A	#N/A	#N/A	#N/A
STAT4	STAT4	Hypopigmentation disorder	36	3_5_3_Cytokine Signaling in Immune system	GPCR signaling	Signaling	01_A_Cytosol	STAT4	#N/A	#N/A	#N/A	#N/A
STK11	STK11	Hyperpigmentation disorder	2	1_26_28_serine/threonine kinase	Protein kinases	Signaling	01_B_1_Mitochondria	STK11	#N/A	#N/A	#N/A	#N/A
TBX5	TBX5	Hyperpigmentation disorder		1_5_2_Transcription factors	Transcription & transcription factors	Transcription	03_C_Nucleoplasm	TBX5	#N/A	#N/A	#N/A	#N/A
TEF	TEF	Hypopigmentation disorder		3_9_Development	Developmental	Developmental	03_A_Nucleus	TEF	#N/A	#N/A	#N/A	#N/A
TERC	N/A	Hyperpigmentation disorder		#N/A	#N/A	#N/A	#N/A	TERC	#N/A	#N/A	#N/A	#N/A
TERT	TERT	Hyperpigmentation disorder	3	4_1_2_Cell Cycle	Signaling - Cell fates	Signaling	03_C_Nucleoplasm	TERT	#N/A	#N/A	#N/A	#N/A
TG	TG	Hypopigmentation disorder		1_8_17_Peptide hormone metabolism	Hormones	Signaling	04_EXTRACELLULAR	TG	#N/A	#N/A	#N/A	#N/A
TICAM1	TICAM1	Hypopigmentation disorder	8	3_5_2_Innate Immune System	Innate Immune System	Immune system & Inflammation	01_A_Cytosol	TICAM1	#N/A	#N/A	#N/A	#N/A
TINF2	TINF2	Hyperpigmentation disorder	3	4_3_Cellular Senescence	Signaling - Cell fates	Signaling	03_A_Nucleus	TINF2	#N/A	#N/A	#N/A	#N/A
TNFRSF11A	TNFRSF11A	Hypopigmentation disorder	37	3_2_4_Death Receptor Signalling	Signaling - Cell fates	Signaling	02_B_Cell membrane	TNFRSF11A	#N/A	#N/A	#N/A	#N/A
TNFSF11	TNFSF11	Hypopigmentation disorder	37	3_2_4_Death Receptor Signalling	Signaling - Cell fates	Signaling	04_EXTRACELLULAR	TNFSF11	#N/A	#N/A	#N/A	#N/A
TP63	TP63	Mixed hypo- & hyperpigmentation disorder	9	1_5_2_Transcription factors	Transcription & transcription factors	Transcription	03_C_Nucleoplasm	TP63	#N/A	#N/A	#N/A	#N/A
TPCN2	TPCN2	Pigmentation phenotype	19	3_1_21_Calcium channel	Ion transporters	Metabolism	01_B_4_Lysosomes	TPCN2	#N/A	#N/A	#N/A	#N/A
TSC1	TSC1	Hypopigmentation disorder	2	3_2_23_Signaling by TOR	Signaling - Cell fates	Signaling	01_A_Cytosol	TSC1	#N/A	#N/A	#N/A	#N/A
TSC2	TSC2	Hypopigmentation disorder	2	1_26_3_Ras_GAP	Ras GTPases and regulators	Signaling	01_A_Cytosol	TSC2	TSC2	43500	TSC2	32676.7
TYR	TYR	Hyper, hypo & pigmentation	5	1_7_Metabolism of amino acids and derivatives	Metabolism of amino acids and derivatives	Metabolism	01_B_4_Lysosomes	TYR	#N/A	#N/A	#N/A	#N/A
TYRP1	TYRP1	Hypopigmentation disorder	5	1_7_Metabolism of amino acids and derivatives	Metabolism of amino acids and derivatives	Metabolism	01_B_7_Endosomes	TYRP1	#N/A	#N/A	#N/A	#N/A
UBASH3A	UBASH3A	Hypopigmentation disorder		1_26_58_Hydrolase	Metabolism - Other	Signaling	03_A_Nucleus	UBASH3A	#N/A	#N/A	#N/A	#N/A
UBE2E2	UBE2E2	Hypopigmentation disorder		1_8_6_Protein ubiquitination	Post-translational protein modification	Protein translation, folding, modification & degradation	03_C_Nucleoplasm	UBE2E2	#N/A	#N/A	#N/A	#N/A
USP9X	USP9X	Hypopigmentation disorder	12	1_8_13_Deubiquitination	Post-translational protein modification	Protein translation, folding, modification & degradation	01_C_6_Vesicles	USP9X	USP9X	157530	USP9X	135568
UVSSA	UVSSA	Hyperpigmentation disorder	1	1_4_DNA Repair	DNA Repair	Chromatin organization & DNA repair	03_C_Nucleoplasm	UVSSA	#N/A	#N/A	#N/A	#N/A
VEGFA	VEGFA	Hyperpigmentation disorder	6	3_2_16_Signaling by VEGF	Signaling - Cell fates	Signaling	04_EXTRACELLULAR	VEGFA	#N/A	#N/A	#N/A	#N/A
WIF1	WIF1	Hyperpigmentation disorder		3_2_11_Signaling by Wnt	Signaling - Cell fates	Signaling	04_EXTRACELLULAR	WIF1	#N/A	#N/A	#N/A	#N/A
WRAP53	WRAP53	Hyperpigmentation disorder	3	1_4_DNA Repair	DNA Repair	Chromatin organization & DNA repair	03_C_Nucleoplasm	WRAP53	WRAP53	43508.3	WRAP53	11604.7
WRN	WRN	Mixed hypo- & hyperpigmentation disorder	1	1_4_DNA Repair	DNA Repair	Chromatin organization & DNA repair	03_C_Nucleoplasm	WRN	#N/A	#N/A	#N/A	#N/A
XPA	XPA	Mixed hypo- & hyperpigmentation disorder	1	1_4_DNA Repair	DNA Repair	Chromatin organization & DNA repair	03_C_Nucleoplasm	XPA	#N/A	#N/A	#N/A	#N/A
XPC	XPC	Mixed hypo- & hyperpigmentation disorder	1	1_4_DNA Repair	DNA Repair	Chromatin organization & DNA repair	03_C_Nucleoplasm	XPC	#N/A	#N/A	#N/A	#N/A
ZC3H7B	ZC3H7B	Hypopigmentation disorder		1_5_2_Transcription factors	Transcription & transcription factors	Transcription	03_C_Nucleoplasm	ZC3H7B	#N/A	#N/A	#N/A	#N/A
ZMIZ1	ZMIZ1	Hypopigmentation disorder		1_5_2_Transcription factors	Transcription & transcription factors	Transcription	03_C_Nucleoplasm	ZMIZ1	ZMIZ1	3812.83	#N/A	#N/A
ZMPSTE24	ZMPSTE24	Hyperpigmentation disorder		1_5_2_Transcription factors	Transcription & transcription factors	Transcription	03_C_Nucleoplasm	ZMPSTE24	ZMPSTE24	67451.8	ZMPSTE24	38463.3
ZNF354A	ZNF354A	Hypopigmentation disorder		1_5_2_Transcription factors	Transcription & transcription factors	Transcription	03_C_Nucleoplasm	ZNF354A	#N/A	#N/A	#N/A	#N/A

## Sheet: Sheet2
Table S2. Genes linked to pigmentation disorders STRING network among disease gene products.
Sheet 2. Protein-protein interactions among disease gene products based on STRING database with a confidence score of > 0.7.
#node1	node2	combined_score
ACD	TINF2	0.999
ACD	NHP2	0.792
ACD	WRN	0.937
ACD	TERT	0.932
ACD	CTC1	0.891
ACD	WRAP53	0.78
ACD	NOP10	0.793
ACD	BLM	0.924
ACD	RTEL1	0.765
ACD	DKC1	0.778
ADAM10	PSENEN	0.81
ADAR	IRF4	0.902
ADAR	HLA-B	0.904
ADAR	IRF3	0.944
AP3B1	BLOC1S6	0.757
AP3B1	RAF1	0.904
AP3B1	DTNBP1	0.729
AP3B1	HPS3	0.75
AP3B1	LYST	0.772
AP3B1	HPS4	0.772
AP3B1	RAB5C	0.901
AP3B1	AP3D1	0.999
ATM	ERCC1	0.983
ATM	TSC2	0.722
ATM	MLH1	0.992
ATM	MSH2	0.989
ATM	MSH6	0.992
ATM	BRIP1	0.915
ATM	PALB2	0.945
ATM	NBN	0.999
ATM	PMS2	0.865
ATM	NF1	0.704
ATM	HRAS	0.713
ATM	FANCA	0.727
ATM	ERCC2	0.736
ATM	CDKN2A	0.75
ATM	ERCC3	0.81
ATM	RECQL4	0.819
ATM	TERT	0.879
ATM	PTEN	0.89
ATM	XPA	0.915
ATM	RTEL1	0.948
ATM	STK11	0.95
ATM	POLH	0.954
ATM	XPC	0.959
ATM	ERCC5	0.962
ATM	ERCC4	0.969
ATM	WRN	0.978
ATM	FANCI	0.99
ATM	FANCD2	0.993
ATM	BRCA2	0.996
ATM	BLM	0.997
ATM	IKBKG	0.999
ATP7A	ATP7B	0.811
ATP7A	POMC	0.726
ATXN2	FMR1	0.828
ATXN2	DDX6	0.993
BCL2L11	RAF1	0.948
BCL2L11	BRAF	0.71
BCL2L11	MAP2K1	0.814
BCL2L11	FASLG	0.795
BCL2L12	CASP7	0.761
BLM	ERCC1	0.969
BLM	FANCE	0.959
BLM	MLH1	0.995
BLM	MSH2	0.93
BLM	MSH6	0.972
BLM	BRIP1	0.981
BLM	PALB2	0.715
BLM	NBN	0.931
BLM	TINF2	0.931
BLM	FANCD2	0.904
BLM	FANCC	0.959
BLM	WRN	0.866
BLM	TERT	0.759
BLM	ERCC4	0.986
BLM	FANCI	0.789
BLM	ERCC5	0.761
BLM	POLA1	0.785
BLM	FANCB	0.929
BLM	BRCA2	0.933
BLM	POLH	0.944
BLM	RTEL1	0.971
BLM	FANCA	0.999
BLOC1S3	BLOC1S6	0.993
BLOC1S3	HPS5	0.934
BLOC1S3	HPS3	0.955
BLOC1S3	HPS6	0.955
BLOC1S3	HPS1	0.737
BLOC1S3	DTNBP1	0.996
BLOC1S3	BLOC1S5	0.977
BLOC1S3	HPS4	0.955
BLOC1S5	BLOC1S6	0.991
BLOC1S5	HPS5	0.815
BLOC1S5	HPS3	0.802
BLOC1S5	HPS6	0.828
BLOC1S5	HPS1	0.72
BLOC1S5	DTNBP1	0.996
BLOC1S5	HPS4	0.805
BLOC1S6	HPS1	0.855
BLOC1S6	HPS4	0.925
BLOC1S6	HPS5	0.939
BLOC1S6	HPS3	0.943
BLOC1S6	HPS6	0.945
BLOC1S6	DTNBP1	0.999
BRAF	RAF1	0.993
BRAF	PTEN	0.819
BRAF	RIT1	0.933
BRAF	SHOC2	0.952
BRAF	NRAS	0.998
BRAF	HRAS	0.999
BRAF	MAP2K1	0.999
BRCA2	ERCC1	0.746
BRCA2	FANCE	0.911
BRCA2	MLH1	0.941
BRCA2	MSH2	0.855
BRCA2	MSH6	0.832
BRCA2	BRIP1	0.972
BRCA2	PALB2	0.999
BRCA2	NBN	0.923
BRCA2	PMS2	0.81
BRCA2	FANCD2	0.999
BRCA2	FANCC	0.858
BRCA2	WRN	0.918
BRCA2	ERCC4	0.7
BRCA2	FANCI	0.996
BRCA2	STK11	0.735
BRCA2	RTEL1	0.953
BRCA2	FLNA	0.965
BRCA2	PTEN	0.804
BRCA2	POLH	0.958
BRCA2	CDKN2A	0.706
BRCA2	FANCB	0.858
BRCA2	FANCA	0.903
BRIP1	ERCC1	0.943
BRIP1	MLH1	0.992
BRIP1	FANCA	0.724
BRIP1	FANCI	0.78
BRIP1	WRN	0.838
BRIP1	FANCD2	0.894
BRIP1	NBN	0.909
BRIP1	POLH	0.933
BRIP1	ERCC4	0.953
BRIP1	PALB2	0.975
BRIP1	PMS2	0.98
BTNL2	HLA-DRB1	0.967
C10orf11	SLC24A5	0.717
CASP7	GZMB	0.972
CASP7	FASLG	0.954
CD80	IL17A	0.728
CD80	PTPRC	0.864
CD80	HLA-DRA	0.935
CD80	HLA-DRB1	0.944
CD80	PTPN11	0.946
CD80	CTLA4	0.999
CDH3	KRT5	0.755
CDKN2A	MLH1	0.81
CDKN2A	TP63	0.962
CDKN2A	WRN	0.957
CDKN2A	TERT	0.779
CDKN2A	STK11	0.743
CDKN2A	NF1	0.722
CDKN2A	NRAS	0.937
CDKN2A	PTEN	0.834
CDKN2A	MTAP	0.791
CDKN2A	TNFSF11	0.735
CDKN2A	HRAS	0.973
CDKN2A	IKBKG	0.909
CTC1	TINF2	0.958
CTC1	NHP2	0.908
CTC1	TERT	0.876
CTC1	WRAP53	0.775
CTC1	DKC1	0.789
CTC1	RTEL1	0.896
CTC1	NOP10	0.908
CTLA4	GZMB	0.839
CTLA4	FASLG	0.701
CTLA4	PTPN22	0.767
CTLA4	IL2RA	0.775
CTLA4	PTPRC	0.828
CTLA4	IL17A	0.861
CTLA4	FLNA	0.932
CTLA4	PTPN11	0.999
CYP11A1	POMC	0.71
CYP11A1	MC2R	0.72
CYP11A1	STAR	0.976
DDB2	ERCC1	0.897
DDB2	ERCC4	0.842
DDB2	ERCC2	0.845
DDB2	ERCC3	0.854
DDB2	ERCC5	0.859
DDB2	XPA	0.975
DDB2	XPC	0.989
DDX3X	USP9X	0.851
DDX3X	NLRP1	0.723
DDX3X	DDX6	0.747
DDX3X	DHX36	0.806
DDX3X	IRF3	0.865
DDX6	FMR1	0.716
DKC1	TINF2	0.946
DKC1	NHP2	0.999
DKC1	TERT	0.999
DKC1	WRAP53	0.999
DKC1	NOP10	0.999
DKC1	RTEL1	0.898
DKC1	PARN	0.71
DTNBP1	HPS5	0.947
DTNBP1	HPS3	0.945
DTNBP1	HPS6	0.946
DTNBP1	HPS1	0.768
DTNBP1	HPS4	0.945
EDN3	KITLG	0.714
EDN3	SOX10	0.801
EDN3	EDNRB	0.999
EDNRB	SOX10	0.888
EDNRB	PLCB3	0.912
EGR2	SOX10	0.987
EIF2S2	RALY	0.917
EIF2S2	EIF6	0.793
EIF6	NHP2	0.781
ENPP1	NNT	0.9
ERCC1	UVSSA	0.804
ERCC1	FANCB	0.81
ERCC1	FANCE	0.81
ERCC1	ERCC6	0.815
ERCC1	FANCC	0.863
ERCC1	FANCA	0.89
ERCC1	MLH1	0.895
ERCC1	PMS2	0.907
ERCC1	FANCI	0.931
ERCC1	NBN	0.943
ERCC1	ERCC3	0.949
ERCC1	FANCD2	0.955
ERCC1	WRN	0.971
ERCC1	ERCC2	0.979
ERCC1	MSH6	0.985
ERCC1	XPC	0.987
ERCC1	ERCC5	0.994
ERCC1	MSH2	0.998
ERCC1	XPA	0.999
ERCC1	ERCC4	0.999
ERCC2	MSH6	0.727
ERCC2	XPC	0.875
ERCC2	ERCC3	0.999
ERCC2	ERCC4	0.971
ERCC2	ERCC5	0.984
ERCC2	ERCC6	0.885
ERCC2	RTEL1	0.707
ERCC2	XPA	0.994
ERCC2	UVSSA	0.837
ERCC3	MLH1	0.798
ERCC3	MSH2	0.778
ERCC3	MSH6	0.765
ERCC3	PMS2	0.789
ERCC3	XPC	0.945
ERCC3	RECQL4	0.769
ERCC3	UVSSA	0.837
ERCC3	ERCC6	0.87
ERCC3	WRN	0.895
ERCC3	ERCC5	0.991
ERCC3	XPA	0.991
ERCC3	ERCC4	0.992
ERCC4	FANCE	0.857
ERCC4	MLH1	0.897
ERCC4	MSH2	0.99
ERCC4	MSH6	0.993
ERCC4	NBN	0.937
ERCC4	PMS2	0.799
ERCC4	XPC	0.986
ERCC4	FANCD2	0.933
ERCC4	FANCC	0.88
ERCC4	WRN	0.992
ERCC4	RECQL4	0.717
ERCC4	UVSSA	0.744
ERCC4	FANCB	0.873
ERCC4	FANCI	0.895
ERCC4	ERCC6	0.898
ERCC4	FANCA	0.923
ERCC4	ERCC5	0.995
ERCC4	XPA	0.997
ERCC5	MLH1	0.885
ERCC5	MSH2	0.978
ERCC5	MSH6	0.975
ERCC5	PMS2	0.847
ERCC5	XPC	0.967
ERCC5	WRN	0.822
ERCC5	RECQL4	0.718
ERCC5	UVSSA	0.771
ERCC5	ERCC6	0.952
ERCC5	XPA	0.978
ERCC6	XPC	0.827
ERCC6	UVSSA	0.895
ERCC6	XPA	0.922
ESCO2	MCM4	0.777
FADS2	PLA2G6	0.746
FANCA	FANCE	0.999
FANCA	PALB2	0.898
FANCA	FANCD2	0.996
FANCA	FANCC	0.999
FANCA	FANCI	0.995
FANCA	FANCB	0.999
FANCB	FANCE	0.995
FANCB	PALB2	0.886
FANCB	FANCD2	0.992
FANCB	FANCC	0.999
FANCB	FANCI	0.993
FANCC	FANCE	0.999
FANCC	PALB2	0.887
FANCC	FANCD2	0.998
FANCC	FANCI	0.992
FANCD2	FANCE	0.999
FANCD2	MLH1	0.828
FANCD2	MSH2	0.788
FANCD2	PALB2	0.99
FANCD2	MCM4	0.765
FANCD2	NBN	0.985
FANCD2	POLH	0.702
FANCD2	RECQL4	0.743
FANCD2	XPA	0.757
FANCD2	WRN	0.78
FANCD2	MEN1	0.919
FANCD2	FANCI	0.999
FANCE	PALB2	0.863
FANCE	FANCI	0.993
FANCI	PALB2	0.99
FANCI	MCM4	0.793
FASLG	GZMB	0.806
FASLG	IKBKG	0.932
FGFR3	VEGFA	0.786
FGFR3	PTPN11	0.965
FGFR3	NRAS	0.967
FGFR3	HRAS	0.982
FLNA	IKBKG	0.927
FRAS1	FREM2	0.95
FRAS1	GRIP1	0.835
FREM2	GRIP1	0.726
GNAS	MC2R	0.878
GNAS	HRAS	0.763
GNAS	MC1R	0.933
GNAS	PRKAR1A	0.981
GPNMB	TYRP1	0.728
GPR143	TYR	0.776
GPR143	MITF	0.811
GPR143	SLC45A2	0.772
GPR143	OCA2	0.732
GPR143	TYRP1	0.701
GPR29	IL23R	0.765
GPR29	IL17A	0.862
GZMB	PTPRC	0.757
GZMB	SERPINB9	0.971
HERC2	OCA2	0.712
HGD	PAH	0.937
HLA-B	HLA-DQA1	0.81
HLA-B	HLA-DRB1	0.941
HLA-B	HLA-DQB1	0.82
HLA-B	IRF4	0.91
HLA-B	HLA-DRA	0.938
HLA-B	IRF3	0.905
HLA-DQA1	HLA-DRA	0.875
HLA-DQA1	PTPN11	0.902
HLA-DQA1	HLA-DRB1	0.902
HLA-DQA1	PTPRC	0.939
HLA-DQA1	PTPN22	0.952
HLA-DQA1	HLA-DQB1	0.999
HLA-DQB1	PTPN11	0.902
HLA-DQB1	PTPN22	0.957
HLA-DQB1	HLA-DRB1	0.854
HLA-DQB1	HLA-DRA	0.915
HLA-DQB1	PTPRC	0.96
HLA-DRA	PTPN11	0.9
HLA-DRA	PTPN22	0.928
HLA-DRA	HLA-DRB1	0.999
HLA-DRA	PTPRC	0.947
HLA-DRB1	PTPN11	0.909
HLA-DRB1	PTPN22	0.989
HLA-DRB1	PTPRC	0.95
HPS1	HPS5	0.784
HPS1	HPS3	0.928
HPS1	HPS6	0.897
HPS1	HPS4	0.992
HPS3	HPS5	0.996
HPS3	HPS4	0.983
HPS3	HPS6	0.992
HPS4	HPS5	0.97
HPS4	HPS6	0.969
HPS5	HPS6	0.993
HRAS	TSC2	0.73
HRAS	KITLG	0.94
HRAS	MLH1	0.763
HRAS	MSH2	0.722
HRAS	MSH6	0.723
HRAS	RAF1	0.999
HRAS	KIT	0.981
HRAS	SPRED1	0.96
HRAS	MAP2K1	0.991
HRAS	STK11	0.811
HRAS	PTPN11	0.991
HRAS	NF1	0.999
HRAS	SHOC2	0.997
HRAS	NRAS	0.987
HRAS	PTEN	0.928
HRAS	IL2RA	0.919
HRAS	VEGFA	0.72
IDS	IDUA	0.976
IKBKG	TICAM1	0.768
IKBKG	IRF3	0.93
IL17A	IL23R	0.817
IL17A	TNFSF11	0.716
IL17A	IRF4	0.716
IL17A	IL2RA	0.729
IL17A	PTPRC	0.775
IL17A	POMC	0.925
IL17A	VEGFA	0.972
IL23R	STAT4	0.964
IL2RA	MAP2K1	0.907
IL2RA	PTPN11	0.914
IL2RA	PTPN22	0.728
IL2RA	NRAS	0.908
IL2RA	PTPRC	0.752
IRF3	TICAM1	0.98
IRF3	PTPN11	0.919
IRF3	IRF4	0.918
KIT	KITLG	0.999
KIT	MC1R	0.764
KIT	MITF	0.792
KIT	PTPRC	0.883
KIT	VEGFA	0.902
KIT	SNAI2	0.954
KIT	NRAS	0.978
KIT	PTPN11	0.99
KIT	SH2B3	0.998
KITLG	MCM4	0.9
KITLG	SH2B3	0.927
KITLG	SNAI2	0.93
KITLG	NRAS	0.935
KITLG	PTPN11	0.937
KRT14	KRT5	0.994
KRT5	TP63	0.789
LYST	NID1	0.736
LYST	RAB27A	0.746
MAP2K1	RAF1	0.998
MAP2K1	NF1	0.719
MAP2K1	SHOC2	0.735
MAP2K1	PTEN	0.86
MAP2K1	NRAS	0.981
MAP2K1	PTPN11	0.982
MC1R	TYR	0.867
MC1R	MITF	0.862
MC1R	SLC45A2	0.8
MC1R	SLC24A5	0.807
MC1R	OCA2	0.89
MC1R	PTEN	0.937
MC1R	TYRP1	0.855
MC1R	POMC	0.998
MC2R	STAR	0.752
MC2R	POMC	0.998
MC2R	MRAP	0.998
MCM4	MSH2	0.923
MCM4	MSH6	0.914
MCM4	RECQL4	0.81
MCM4	POLA1	0.998
MEN1	PRKAR1A	0.761
MITF	TYR	0.93
MITF	NRAS	0.702
MITF	SLC45A2	0.723
MITF	PAX3	0.772
MITF	SOX10	0.847
MITF	TYRP1	0.905
MLH1	PTEN	0.701
MLH1	XPC	0.703
MLH1	RECQL4	0.793
MLH1	NBN	0.846
MLH1	WRN	0.885
MLH1	XPA	0.905
MLH1	MSH6	0.999
MLH1	PMS2	0.999
MLH1	MSH2	0.999
MLPH	MYO5A	0.998
MLPH	RAB27A	0.999
MRAP	POMC	0.946
MSH2	PALB2	0.727
MSH2	NBN	0.766
MSH2	RECQL4	0.796
MSH2	WRN	0.855
MSH2	POLA1	0.933
MSH2	XPC	0.943
MSH2	XPA	0.945
MSH2	MSH6	0.999
MSH2	PMS2	0.999
MSH6	PALB2	0.726
MSH6	NBN	0.785
MSH6	POLH	0.835
MSH6	WRN	0.882
MSH6	RECQL4	0.888
MSH6	XPA	0.906
MSH6	POLA1	0.952
MSH6	XPC	0.954
MSH6	PMS2	0.999
MTAP	STAT4	0.9
MYH8	PRKAR1A	0.735
MYO5A	RAB27A	0.999
NBN	PALB2	0.82
NBN	RTEL1	0.917
NBN	WRN	0.924
NBN	POLH	0.925
NF1	TSC2	0.719
NF1	RAF1	0.715
NF1	SPRED1	0.997
NF1	PTPN11	0.722
NF1	NFIX	0.722
NF1	PTEN	0.875
NF1	NRAS	0.994
NHP2	TINF2	0.941
NHP2	PARN	0.728
NHP2	RTEL1	0.913
NHP2	WRAP53	0.989
NHP2	TERT	0.99
NHP2	NOP10	0.999
NOP10	TINF2	0.948
NOP10	TERT	0.99
NOP10	WRAP53	0.987
NOP10	PARN	0.722
NOP10	RTEL1	0.909
NR0B1	STAR	0.742
NRAS	RAF1	0.999
NRAS	SPRED1	0.82
NRAS	PTPN11	0.99
NRAS	SHOC2	0.98
NRAS	PTEN	0.841
OCA2	TYR	0.959
OCA2	SLC45A2	0.955
OCA2	SLC24A5	0.953
OCA2	TYRP1	0.887
PAH	TYR	0.905
PALB2	STK11	0.72
PALB2	PMS2	0.739
PALB2	WRN	0.813
PALB2	RTEL1	0.939
PALB2	POLH	0.949
PARN	RTEL1	0.745
PAX3	SNAI2	0.723
PAX3	SOX10	0.996
PMS2	XPA	0.904
POFUT1	POGLUT1	0.905
POLA1	WRN	0.799
POLA1	TERT	0.866
POLA1	POLH	0.702
POLH	WRN	0.948
POLH	XPA	0.848
POMC	VEGFA	0.939
PPP3CA	SHOC2	0.918
PTEN	TSC2	0.909
PTEN	RAF1	0.72
PTEN	TSC1	0.864
PTEN	TERT	0.7
PTEN	STK11	0.948
PTEN	VEGFA	0.715
PTPN1	PTPN11	0.863
PTPN11	TICAM1	0.907
PTPN11	RAF1	0.744
PTPN11	SHOC2	0.841
PTPN11	VEGFA	0.951
PTPN22	STAT4	0.771
RAB27A	TYR	0.724
RAF1	SHOC2	0.996
RECQL4	RTEL1	0.707
RECQL4	XPA	0.937
RTEL1	TINF2	0.91
RTEL1	WRN	0.981
RTEL1	TERT	0.933
RTEL1	WRAP53	0.894
SLC24A5	TYR	0.916
SLC24A5	TPCN2	0.763
SLC24A5	SLC45A2	0.957
SLC24A5	TYRP1	0.847
SLC45A2	TYR	0.917
SLC45A2	TYRP1	0.929
SMARCAL1	WRN	0.939
SNAI2	SOX10	0.857
SOX10	TYR	0.743
SOX10	TYRP1	0.704
STK11	TSC2	0.867
TERT	TINF2	0.918
TERT	WRN	0.709
TERT	WRAP53	0.996
TINF2	WRAP53	0.921
TINF2	WRN	0.978
TNFRSF11A	TNFSF11	0.999
TNFSF11	VEGFA	0.728
TSC1	TSC2	0.999
TYR	TYRP1	0.897
UVSSA	XPA	0.915
WRN	XPA	0.713
XPA	XPC	0.976
