# Supplementary material for: Disease–Gene Networks of Skin Pigmentation Disorders and Reconstruction of Protein–Protein Interaction Networks
Source: Bioengineering (Basel). 2022 Dec 21;10(1):13. doi: 10.3390/bioengineering10010013 (PMC9854651; doi:10.3390/bioengineering10010013)
Supplement: Supplementary file 1 [file bioengineering-10-00013-s001.zip › Table S3 Bioengineering FINAL.xlsx]

## Sheet: Sheet1
Table S3. List of skin pigmentation disorders and pigmentation phenotypes.
Disease name	Phenotype class	Pigmentation phenotype
[Skin/hair/eye pigmentation 10, blond/brown hair]	Pigmentation phenotype	Association with variation of skin/hair/eye pigmentation
[Skin/hair/eye pigmentation 3, blue/green eyes]	Pigmentation phenotype	Association with variation of skin/hair/eye pigmentation
[Skin/hair/eye pigmentation 3, light/dark/freckling skin]	Pigmentation phenotype	Association with freckling
[Skin/hair/eye pigmentation 4, fair/dark skin]	Pigmentation phenotype	Association with skin, hair, and eye pigmentation
[Skin/hair/eye pigmentation 7, blond/brown hair]	Pigmentation phenotype	Association with variation of skin/hair/eye pigmentation
[Skin/hair/eye pigmentation, variation in, 8]	Pigmentation phenotype	Association with variation of skin/hair/eye pigmentation
{Melanoma, cutaneous malignant, susceptibility to, 8}	Hyperpigmentation disorder	Increased risk of cutaneous melanoma
ABCD syndrome	Hypopigmentation disorder	Albinism and retinal depigmentation
Acne inversa, familial, 2, with or without Dowling-Degos disease	Hyperpigmentation disorder	Reticulate hyperpigmentation in flexural areas; mild macular hyperpigmentation of the neck, in the axillae and groin areas
Adrenal hypoplasia, congenita	Hyperpigmentation disorder	Coal-black hyperpigmentation
Adrenal insufficiency, congenital, with 46XY sex reversal, partial or complete	Hyperpigmentation disorder	Generalized tanning of skin with markedly increased pigmentation of lips and gums, nape of neck, and abdomen
ADULT syndrome	Mixed hypo- & hyperpigmentation disorder	Fair skin with extensive freckling over sun-exposed areas, blond hair
Aicardi-Goutieres syndrome 6	Hyperpigmentation disorder	Cutaneous pigmentation with freckling of the face and hands
Alkaptonuria	Hyperpigmentation disorder	Ochronosis
Amyloidosis, primary localized cutaneous, 3	Mixed hypo- & hyperpigmentation disorder	Dotted, reticular, or diffuse hyperpigmentation admixed with lentil-sized hypopigmented macules
Ataxia-telangiectasia	Mixed hypo- & hyperpigmentation disorder	Pigmentary anomalies included café-au-lait macules, hypopigmented macules, and melanocytic nevi
Ataxia-telangiectasia	Mixed hypo- & hyperpigmentation disorder	Pigmentary anomalies included café-au-lait macules, hypopigmented macules, and melanocytic nevi
Bloom syndrome	Mixed hypo- & hyperpigmentation disorder	Sun-sensitive, telangiectatic, hypo- and hyperpigmented skin
Blue nevus	Hyperpigmentation disorder	Dermal proliferation of melanocytes presenting as blue to black nodules on the head, extremities, or buttocks.
Cardiofaciocutaneous syndrome 3	Hyperpigmentation disorder	Progressive nevi formation with age
Carney complex variant	Hyperpigmentation disorder	Spotty pigmented lesions of the skin and mucosae
Carney complex, type 1	Hyperpigmentation disorder	Pigmented lesions of the skin and mucosae
Charcot-Marie-Tooth disease type 4J	Hypopigmentation disorder	Diluted pigmentation of skin
Chediak–Higashi syndrome	Hypopigmentation disorder	Decreased pigmentation of the skin, hair and eyes (partial albinism). Fair skin and light-colored hair, often with a metallic sheen.
Cole disease	Hypopigmentation disorder	Irregularly shaped hypopigmented macules, which are typically found over the arms and legs but not the trunk or acral regions. Reduction in melanin content in keratinocytes but not in melanocytes.
Costello syndrome	Hyperpigmentation disorder	Skin hyperpigmentation, acanthosis nigricans, palmar nevi
Cowden syndrome 1 (Bannayan-Riley-Ruvalcaba syndrome)	Hyperpigmentation disorder	Pigmentation of the genitalia, pigmented speckled macules of the glans penis in males
Crouzon syndrome with acanthosis nigricans	Mixed hypo- & hyperpigmentation disorder	Acanthosis nigricans, hyperpigmentation, hypopigmentation of surgical scars, melanocytic nevi
Curry-Jones syndrome	Hypopigmentation disorder	Linear areas of skin depigmentation in the lumbar region
Cystinosis	Hypopigmentation disorder	Hypopigmentation of skin and hair; abnormal retinal pigmentation
Dermal melanocytosis	Hyperpigmentation disorder	Flat blue or blue/grey spots with an irregular shape due to the presence of ectopic melanocytes in the dermis
Dermatopathia pigmentosa reticularis	Hyperpigmentation disorder	Reticulate pattern of skin hyperpigmentation
Dowling-Degos disease 1	Mixed hypo- & hyperpigmentation disorder	Reticular pigmentation, usually in a flexural distribution. Hypopigmented or erythematous macules and papules on the neck, chest, and abdomen.
Dowling-Degos disease 2	Mixed hypo- & hyperpigmentation disorder	Hyperpigmentation on the skin of the neck, wrist, chest, inguinal area, and inner thighs; some of them also had hypopigmented macules and hyperkeratotic dark brown papules on the neck, chest, and back
Dowling-Degos disease 4	Hyperpigmentation disorder	Hyperpigmentation; macular and lentiginous lesions; hyperpigmentation at rete ridges
Dyschromatosis symmetrica hereditaria	Mixed hypo- & hyperpigmentation disorder	Asymptomatic, pinpoint, pea-sized hyperpigmented and hypopigmented macules on the backs of the hands and the tops of the feet. The face is spared apart from a few scattered small discrete pigmented macules.
Dyschromatosis universalis hereditaria 3	Mixed hypo- & hyperpigmentation disorder	Irregularly shaped asymptomatic hyper- and hypopigmented macules that appear in infancy or early childhood and occur in a generalized distribution over the trunk, limbs, and sometimes the face. Involvement of the palms or soles is unusual. Abnormalities of hair and nails have been reported.
Dyskeratosis congenita	Hyperpigmentation disorder	Reticulate hyperpigmentation; affected areas may appear as grayish macules on atrophic or light colored patch of skin. The face, neck and shoulders are most often affected.
Dyskeratosis congenita, autosomal dominant 1	Hyperpigmentation disorder	Reticulate hyperpigmentation; affected areas may appear as grayish macules on atrophic or light colored patch of skin. The face, neck and shoulders are most often affected.
Dyskeratosis congenita, autosomal dominant 2, autosomal recessive 4	Hyperpigmentation disorder	Reticulate hyperpigmentation; affected areas may appear as grayish macules on atrophic or light colored patch of skin. The face, neck and shoulders are most often affected.
Dyskeratosis congenita, autosomal dominant 3	Hyperpigmentation disorder	Reticulate hyperpigmentation; affected areas may appear as grayish macules on atrophic or light colored patch of skin. The face, neck and shoulders are most often affected.
Dyskeratosis congenita, autosomal dominant 4, autosomal recessive 5	Hyperpigmentation disorder	Reticulate hyperpigmentation; affected areas may appear as grayish macules on atrophic or light colored patch of skin. The face, neck and shoulders are most often affected.
Dyskeratosis congenita, autosomal dominant 6, autosomal recessive 7	Hyperpigmentation disorder	Reticulate hyperpigmentation; affected areas may appear as grayish macules on atrophic or light colored patch of skin. The face, neck and shoulders are most often affected.
Dyskeratosis congenita, autosomal recessive 1	Hyperpigmentation disorder	Reticulate hyperpigmentation; affected areas may appear as grayish macules on atrophic or light colored patch of skin. The face, neck and shoulders are most often affected.
Dyskeratosis congenita, autosomal recessive 2	Hyperpigmentation disorder	Reticulate hyperpigmentation; affected areas may appear as grayish macules on atrophic or light colored patch of skin. The face, neck and shoulders are most often affected.
Dyskeratosis congenita, autosomal recessive 3	Hyperpigmentation disorder	Reticulate hyperpigmentation; affected areas may appear as grayish macules on atrophic or light colored patch of skin. The face, neck and shoulders are most often affected.
Dyskeratosis congenita, autosomal recessive 6	Hyperpigmentation disorder	Reticulate hyperpigmentation; affected areas may appear as grayish macules on atrophic or light colored patch of skin. The face, neck and shoulders are most often affected.
Dyskeratosis congenita, X-linked	Hyperpigmentation disorder	Reticulate hyperpigmentation; affected areas may appear as grayish macules on atrophic or light colored patch of skin. The face, neck and shoulders are most often affected.
Epidermolysis bullosa simplex, 2F, with mottled pigmentation	Mixed hypo- & hyperpigmentation disorder	Mottled or reticulate pigmentation developing gradually. 2- to 5-mm hyper- and hypopigmented spots giving the skin, especially of the limbs, a mottled 'dirty' appearance.
Familial progressive hyperpigmentation with or without hypopigmentation	Mixed hypo- & hyperpigmentation disorder	Diffuse hyperpigmentation of variable intensity sometimes associated with cafe-au-lait macules and larger hypopigmented ash-leaf macules. These features, which involve the face, neck, trunk, and limbs, are seen at birth or develop early in infancy. Scattered small hypopigmented macules, a few large hypopigmented areas, and occasional cafe-au-lait spots, as well as a generalized lentiginosis might…
Fanconi anemia, complementation group A	Mixed hypo- & hyperpigmentation disorder	Generalized hyperpigmentation on the trunk, neck, and intertriginous areas, presence of café-au-lait spots, and hypopigmented areas
Fanconi anemia, complementation group C	Mixed hypo- & hyperpigmentation disorder	Generalized hyperpigmentation on the trunk, neck, and intertriginous areas, presence of café-au-lait spots, and hypopigmented areas
Fanconi anemia, complementation group D1	Mixed hypo- & hyperpigmentation disorder	Generalized hyperpigmentation on the trunk, neck, and intertriginous areas, presence of café-au-lait spots, and hypopigmented areas
Fanconi anemia, complementation group D2	Mixed hypo- & hyperpigmentation disorder	Generalized hyperpigmentation on the trunk, neck, and intertriginous areas, presence of café-au-lait spots, and hypopigmented areas
Fanconi anemia, complementation group E	Mixed hypo- & hyperpigmentation disorder	Generalized hyperpigmentation on the trunk, neck, and intertriginous areas, presence of café-au-lait spots, and hypopigmented areas
Fanconi anemia, complementation group I	Mixed hypo- & hyperpigmentation disorder	Generalized hyperpigmentation on the trunk, neck, and intertriginous areas, presence of café-au-lait spots, and hypopigmented areas
Fanconi anemia, complementation group J	Mixed hypo- & hyperpigmentation disorder	Generalized hyperpigmentation on the trunk, neck, and intertriginous areas, presence of café-au-lait spots, and hypopigmented areas
Fanconi anemia, complementation group N	Mixed hypo- & hyperpigmentation disorder	Generalized hyperpigmentation on the trunk, neck, and intertriginous areas, presence of café-au-lait spots, and hypopigmented areas
Fragile X syndrome	Hyperpigmentation disorder	Regional skin hyperpigmentation, periorbital, axillary or genital
Fraser syndrome 1	Hypopigmentation disorder	Patches of discolored or white fur
Fraser syndrome 2	Hypopigmentation disorder	Patches of discolored or white fur
Fraser syndrome 3	Hypopigmentation disorder	Patches of discolored or white fur
Glucocorticoid deficiency 2	Hyperpigmentation disorder	Cutaneous hyperpigmentation
Glucocorticoid deficiency 4, with or without mineralocorticoid deficiency	Hyperpigmentation disorder	Cutaneous hyperpigmentation
Glucocorticoid deficiency, due to ACTH unresponsiveness	Hyperpigmentation disorder	Cutaneous hyperpigmentation
Griscelli syndrome type 1	Hypopigmentation disorder	Pigmentary dilution of the skin and hair, the presence of large clumps of pigment in hair shafts, and an accumulation of melanosomes in melanocytes. In addition to the characteristic silvery-gray appearance of hair and pigmentary defects of skin.
Griscelli syndrome type 2	Hypopigmentation disorder	Pigmentary dilution of the skin and hair, the presence of large clumps of pigment in hair shafts, and an accumulation of melanosomes in melanocytes. In addition to the characteristic silvery-gray appearance of hair and pigmentary defects of skin.
Griscelli syndrome type 3	Hypopigmentation disorder	Pigmentary dilution of the skin and hair, the presence of large clumps of pigment in hair shafts, and an accumulation of melanosomes in melanocytes. In addition to the characteristic silvery-gray appearance of hair and pigmentary defects of skin.
Hermansky-Pudlak syndrome type 1	Hypopigmentation disorder	Oculocutaneous albinism; large amounts of the pigment in reticuloendothelial cells
Hermansky-Pudlak syndrome type 10	Hypopigmentation disorder	Oculocutaneous albinism
Hermansky-Pudlak syndrome type 11	Hypopigmentation disorder	Oculocutaneous albinism
Hermansky-Pudlak syndrome type 2	Hypopigmentation disorder	Oculocutaneous albinism
Hermansky-Pudlak syndrome type 3	Hypopigmentation disorder	Oculocutaneous albinism
Hermansky-Pudlak syndrome type 4	Hypopigmentation disorder	Oculocutaneous albinism
Hermansky-Pudlak syndrome type 5	Hypopigmentation disorder	Oculocutaneous albinism
Hermansky-Pudlak syndrome type 6	Hypopigmentation disorder	Oculocutaneous albinism
Hermansky-Pudlak syndrome type 7	Hypopigmentation disorder	Oculocutaneous albinism
Hermansky-Pudlak syndrome type 8	Hypopigmentation disorder	Oculocutaneous albinism
Hermansky-Pudlak syndrome type 9	Hypopigmentation disorder	Oculocutaneous albinism
Histiocytosis-lymphadenopathy plus syndrome	Hyperpigmentation disorder	Skin hyperpigmentation, pigmented hypertrichosis
Homocystinuria	Hypopigmentation disorder	Hypopigmentation of skin and hair
Hurler syndrome	Mixed hypo- & hyperpigmentation disorder	Dermal melanocytosis, extensive, blue cutaneous pigmentation with dorsal and ventral distribution, indistinct borders, and persistent and/or 'progressive' behavior. Multifocal depigmented retinopathy.
Hypertrichotic osteochondrodysplasia / Cantu syndrome	Hyperpigmentation disorder	Congenital diffuse hypertrichosis (head and body hair), punctate palmoplantar keratosis and lentiginosis (lentigines in the face, forearms, back of hands and feet)
Hypotrichosis with juvenile macular dystrophy (HJMD), ectodermal dysplasia, ectrodactyly, and macular dystrophy	Mixed hypo- & hyperpigmentation disorder	Retinal changes with prominent pigmentation in macular dystrophy, patients show unusually fair hair when compared to siblings
Immunodeficiency-54	Hyperpigmentation disorder	Cutaneous hyperpigmentation
Incontinentia pigmenti	Hyperpigmentation disorder	In affected females, 4 classic cutaneous stages: perinatal inflammatory vesicles, verrucous patches, a distinctive pattern of hyperpigmentation, and dermal scarring. Usually lethal prenatally in males.
Intellectual developmental disorder, autosomal recessive 74 (Sotos syndrome 3)	Hyperpigmentation disorder	Pigmentary spotting of the genitalia
Intellectual developmental disorder, X-linked 99, syndromic, female-restricted	Hypopigmentation disorder	Skin pigmentary abnormalities along the lines of Blaschko
Intellectual developmental disorder, X-linked, syndrome, Snijders Blok type	Hypopigmentation disorder	Skin pigmentary abnormalities, hypopigmented spots on the chest and abdomen
Legius syndrome	Hyperpigmentation disorder	Multiple cafe-au-lait macules with or without axillary or inguinal freckling
LEOPARD syndrome 1	Hyperpigmentation disorder	Multiple lentigines; black or dark brown spots on the skin, including the neck and head.
LEOPARD syndrome 2	Hyperpigmentation disorder	Multiple lentigines; black or dark brown spots on the skin, including the neck and head.
LEOPARD syndrome 3	Hyperpigmentation disorder	Multiple lentigines; black or dark brown spots on the skin, including the neck and head.
Lipoid adrenal hyperplasia	Hyperpigmentation disorder	Congenital hyperpigmentation, from intrauterine glucocorticoid deficiency
Malan syndrome (formerly Sotos syndrome 2)	Hyperpigmentation disorder	Changes in skin pigmentation
Mandibuloacral dysplasia with type B lipodystrophy	Hyperpigmentation disorder	Mottled hyperpigmentation
Marshall-Smith syndrome	Hyperpigmentation disorder	Changes in skin pigmentation
Mastocytosis, cutaneous	Hyperpigmentation disorder	Localized hyperpigmentation, urticaria pigmentosa
Mastocytosis, systemic, somatic	Hyperpigmentation disorder	Localized hyperpigmentation, urticaria pigmentosa
McCune-Albright syndrome, somatic, mosaic	Hyperpigmentation disorder	Cafe-au-lait skin pigmentation
Melanocytic nevus syndrome, congenital, somatic; Neurocutaneous melanosis, somatic	Hyperpigmentation disorder	Pigmentary skin defects apparent at birth
Melanoma and neural system tumor syndrome	Hyperpigmentation disorder	Atypical and dysplastic nevi, susceptibility to cutaneous malignant melanoma
Melanoma, cutaneous malignant, 2	Hyperpigmentation disorder	Increased risk of developing malignant melanoma
Melanoma-pancreatic cancer syndrome	Hyperpigmentation disorder	Increased risk of developing malignant melanoma
Melasma/chloasma	Hyperpigmentation disorder	Brown or blue-gray patches or freckle-like spots
Menkes disease	Hypopigmentation disorder	Depigmentation of hair and skin pallor
Microcephalic osteodysplastic primordial dwarfism, type II	Mixed hypo- & hyperpigmentation disorder	Areas of hypo- and hyperpigmentation (with café-au-lait spots), poikiloderma, acanthosis nigricans
Mirage syndrome	Hyperpigmentation disorder	Skin hyperpigmentation, reflective of adrenal insufficiency
Mismatch repair cancer syndrome 1	Mixed hypo- & hyperpigmentation disorder	Skin hyperpigmentation, cafe au lait spots, axillary freckling, and hypopigmentation
Mismatch repair cancer syndrome 2	Hyperpigmentation disorder	Café-au-lait spots
Mismatch repair cancer syndrome 3	Hyperpigmentation disorder	Café-au-lait spots, axillary freckling
Mismatch repair cancer syndrome 4	Hyperpigmentation disorder	Café-au-lait spots, axillary freckling
Mucopolysaccharidosis type II (Hunter syndrome)	Mixed hypo- & hyperpigmentation disorder	Hyperpigmentation, Mongolian spots, retinal pigmentation abnormalities. Firm, ivory-colored papules (2–10mm) with a pebbly appearance, initially located around the scapulae, but then spread to involve the trunk and limbs.
Multiple endocrine neoplasia 1	Mixed hypo- & hyperpigmentation disorder	Cafe-au-lait macules, confetti-like hypopigmented macules
Naegeli-Franceschetti-Jadassohn syndrome	Hyperpigmentation disorder	Reticulate pattern of skin hyperpigmentation
Nephrotic syndrome, type 14	Hyperpigmentation disorder	Skin hyperpigmentation
neurofibromatosis type 1	Hypopigmentation disorder	Oculocutaneous albinism
Neurofibromatosis type 1	Hyperpigmentation disorder	Hyperpigmented cafe-au-lait spots usually develop in the first years of life, but may be present at birth. The presence of 6 or more cafe-au-lait macules with diameter 0.5 cm before puberty or 1.5 cm after puberty is a diagnostic feature. Axillary and inguinal freckling ('Crowe sign') between 3 and 5 years of age. Freckling above the eyelids, around the neck, and under the breasts.
Nevus-cell nevus	Hyperpigmentation disorder	Melanocytic nevus
Nijmegen breakage syndrome	Mixed hypo- & hyperpigmentation disorder	Hyperpigmented or hypopigmented macules
Noonan syndrome 5	Hyperpigmentation disorder	Pigmented nevi, café-au-lait spots, and lentigines may be present.
Noonan Syndrome 8	Hyperpigmentation disorder	Skin hyperpigmentation
Noonan-like syndrome with loose anagen hair 1	Hyperpigmentation disorder	Skin hyperpigmentation
Obesity, adrenal insufficiency, and red hair due to POMC deficiency	Hypopigmentation disorder	Pigmentary abnormalities, mainly pale skin and red hair
Oculocutaneous albinism, type 1, Nettleship-Falls type	Hypopigmentation disorder	Iris hypopigmentation with translucency, albinotic fundus, macular hypoplasia, and normally pigmented skin and hair
Oculocutaneous albinism, type 1A	Hypopigmentation disorder	Decreased or absent pigmentation in the hair, skin, and eyes
Oculocutaneous albinism, type 1B	Hypopigmentation disorder	Decreased or absent pigmentation in the hair, skin, and eyes
Oculocutaneous albinism, type 2	Hypopigmentation disorder	Decreased or absent pigmentation in the hair, skin, and eyes
Oculocutaneous albinism, type 3	Hypopigmentation disorder	Decreased or absent pigmentation in the hair, skin, and eyes
Oculocutaneous albinism, type 4	Hypopigmentation disorder	Lack of pigmentation of the skin, hair, and eyes
Oculocutaneous albinism, type 6	Hypopigmentation disorder	Decreased pigmentation in the hair, skin, and eyes
Oculocutaneous albinism, type 7	Hypopigmentation disorder	Light complexion with a tendency to lighter pigmentation than that of the relatives; eye symptoms predominate, with nystagmus and iris transillumination. Extremely sparse pigmentation of the peripheral ocular fundus.
Peutz – Jeghers syndrome	Hyperpigmentation disorder	Hyperpigmented macules on hands (especially palms), arms, feet (especially plantar areas), legs, and oral pigmentation
Phenylketonuria	Hypopigmentation disorder	Diluted pigmentation of skin and hair
Piebaldism	Hypopigmentation disorder	Congenital absence of melanocytes in affected areas of the skin and hair. A white forelock of hair, often triangular in shape, may be the only manifestation, or both the hair and the underlying forehead may be involved. The eyebrows and eyelashes may be affected. Irregularly shaped white patches may be observed on the face, trunk, and extremities, usually in a symmetrical distribution. Typically,…
Pigmentary disorder, reticulate, with systemic manifestations, X-linked	Hyperpigmentation disorder	Reticulate skin hyperpigmentation
POEMS syndrome	Hyperpigmentation disorder	Hyperpigmentation of skin
Reticulate acropigmentation of Kitamura	Hyperpigmentation disorder	Reticulate, slightly depressed, sharply demarcated brown macules without hypopigmentation, affecting the dorsa of the hands and feet in the first or second decade of life. The macules gradually darken and extend to the proximal regions of the extremities; progression of the eruptions stops in middle age. The increased pigmentation is found on the flexor aspects of the wrists, neck, patella, and o…
Roberts-SC phocomelia syndrome	Hypopigmentation disorder	Silvery hair, hypopigmented patches
Rothmund-Thomson syndrome, type 2	Mixed hypo- & hyperpigmentation disorder	Poikiloderma, characterized by telangiectases; small spots of atrophy; and areas of abnormal skin pigmentation alternating between hyperpigmentation and hypopigmentation, giving a lacy, web-like, or mottled appearance. Increased risk of non-melanoma skin cancer.
Salt and pepper developmental regression syndrome	Mixed hypo- & hyperpigmentation disorder	Hypo- or hyperpigmented skin macules in early childhood; 'salt and pepper' macules ranging from 1 to 5 mm in diameter on the trunk, extremities, and face
Schimke immunoosseous dysplasia	Hyperpigmentation disorder	Pigmentary skin changes including hyperpigmented macules and lentigines
Sialic acid storage disorder, infantile	Hypopigmentation disorder	Hypopigmendted skin and hair
Sotos syndrome	Hyperpigmentation disorder	Pigmentary spotting of the genitalia
Spastic paraplegia 23	Mixed hypo- & hyperpigmentation disorder	Premature graying of the hair and vitiligo-like or hyperpigmented skin lesions, lentigines
Terminal osseous dysplasia	Hyperpigmentation disorder	punched-out' pigmentary abnormalities over the face and scalp
Tietz albinism-deafness syndrome	Hypopigmentation disorder	Generalized pigment loss, blue eyes with albinoid fundi. The albinism is hypopigmentation and not true albinism (e.g., the affected individuals tan).
Tuberous sclerosis 1	Hypopigmentation disorder	Hypomelanotic macules, facial angiofibromas, patches of connective tissue nevi (shagreen patches) and ash leaf spots.
Tuberous sclerosis 2	Hypopigmentation disorder	Hypopigmented patches
UV-sensitive syndrome 3	Hyperpigmentation disorder	Cutaneous photosensitivity and slight dyspigmentation, without an increased risk of skin tumors
UV-sensitive syndrome-1	Mixed hypo- & hyperpigmentation disorder	Pigmented freckles on sun exposed areas and hypopigmented spots
Vici syndrome	Hypopigmentation disorder	Cutaneous hypopigmentation, hypopigmentation of the hair, retinal hypopigmentation, albinism
Vitiligo	Hypopigmentation disorder	Hypopigmented patches in different areas of the body, including the skin, hair and mucous membranes.
Vogt-Koyanagi-Harada disease	Hypopigmentation disorder	Cutaneous and perilimbal vitiligo (also known as Sugiura's sign); whitening (loss of pigmentation) of the hair and eyelashes (poliosis)
Waardenburg syndrome 4B	Hypopigmentation disorder	Pigmentary abnormalities of the hair, skin, and eyes. White forelock and premature graying; pigmentary changes of the iris, such as heterochromia or hypoisochromia iridis, and brilliant blue eyes, hypopigmented ocular fundus. Hypopigmented skin lesions.
Waardenburg syndrome 4C; PCWH syndrome	Hypopigmentation disorder	Pigmentary abnormalities of the hair, skin, and eyes. White forelock and premature graying; pigmentary changes of the iris, such as heterochromia or hypoisochromia iridis, and brilliant blue eyes, hypopigmented ocular fundus. Hypopigmented skin lesions.
Waardenburg syndrome type 1	Hypopigmentation disorder	Pigmentary abnormalities of the hair, skin, and eyes. White forelock and premature graying; pigmentary changes of the iris, such as heterochromia or hypoisochromia iridis, and brilliant blue eyes, hypopigmented ocular fundus. Hypopigmented skin lesions.
Waardenburg syndrome type 2A	Hypopigmentation disorder	Pigmentary abnormalities of the hair, skin, and eyes. White forelock and premature graying; pigmentary changes of the iris, such as heterochromia or hypoisochromia iridis, and brilliant blue eyes, hypopigmented ocular fundus. Hypopigmented skin lesions.
Waardenburg syndrome type 2D	Hypopigmentation disorder	Pigmentary abnormalities of the hair, skin, and eyes. White forelock and premature graying; pigmentary changes of the iris, such as heterochromia or hypoisochromia iridis, and brilliant blue eyes, hypopigmented ocular fundus. Hypopigmented skin lesions.
Waardenburg syndrome type 2E	Hypopigmentation disorder	Pigmentary abnormalities of the hair, skin, and eyes. White forelock and premature graying; pigmentary changes of the iris, such as heterochromia or hypoisochromia iridis, and brilliant blue eyes, hypopigmented ocular fundus. Hypopigmented skin lesions.
Waardenburg syndrome type 3	Hypopigmentation disorder	Pigmentary abnormalities of the hair, skin, and eyes. White forelock and premature graying; pigmentary changes of the iris, such as heterochromia or hypoisochromia iridis, and brilliant blue eyes, hypopigmented ocular fundus. Hypopigmented skin lesions.
Waardenburg syndrome type 4A	Hypopigmentation disorder	Pigmentary abnormalities of the hair, skin, and eyes. White forelock and premature graying; pigmentary changes of the iris, such as heterochromia or hypoisochromia iridis, and brilliant blue eyes, hypopigmented ocular fundus. Hypopigmented skin lesions.
Waardenburg syndrome, type 2F	Mixed hypo- & hyperpigmentation disorder	Altered pigmentation of the iris, hair, and skin. Brilliant blue irises. Hypopigmented areas of skin with dappled pigmentation within the pale areas. White hair in the areas of leukoderma, white forelock, premature graying of the hair. Cafe-au-lait spots and hyperpigmentation.
Watson syndrome	Hyperpigmentation disorder	Cafe-au-lait spots
Werner syndrome	Mixed hypo- & hyperpigmentation disorder	Adult onset segmental progeroid syndrome. Premature graying, skin hyper- or hypopigmentation, telangiectasias
Wilson disease	Hyperpigmentation disorder	Unusually dark skin patches (hypermelanotic pigmentation)
Xeroderma pigmentosum, group A	Mixed hypo- & hyperpigmentation disorder	Pigmented or depigmented macules and patches
Xeroderma pigmentosum, group B	Mixed hypo- & hyperpigmentation disorder	extreme sensitivity to sunlight, pigmentation abnormalities, and multiple skin cancers.pigmentary retinal degeneration
Xeroderma pigmentosum, group C	Mixed hypo- & hyperpigmentation disorder	freckling on sun-exposed areas with atrophy, telangiectasia, hypopigmentation, and actinic keratoses. He had multiple skin cancers multiple skin cancers including squamous cell carcinomas, basal cell carcinomas, and melanomas
Xeroderma pigmentosum, group D	Mixed hypo- & hyperpigmentation disorder	Sun sensitivity, pigmentation changes, and skin cancers
Xeroderma pigmentosum, group E	Mixed hypo- & hyperpigmentation disorder	Pigmented or depigmented macules and patches
Xeroderma pigmentosum, group F	Hyperpigmentation disorder	Deeply pigmented skin with rashes and flat freckles
Xeroderma pigmentosum, group G	Mixed hypo- & hyperpigmentation disorder	Pigmented or depigmented macules and patches
Xeroderma pigmentosum, variant type	Mixed hypo- & hyperpigmentation disorder	Pigmented or depigmented macules and patches
