# Supplementary material for: Disease–Gene Networks of Skin Pigmentation Disorders and Reconstruction of Protein–Protein Interaction Networks
Source: Bioengineering (Basel). 2022 Dec 21;10(1):13. doi: 10.3390/bioengineering10010013 (PMC9854651; doi:10.3390/bioengineering10010013)
Supplement: Supplementary file 1 [file bioengineering-10-00013-s001.zip › Table S4 Bioengineering FINAL.xlsx]

## Sheet: Sheet1
Table S4. Interactions of expanded protein-protein network.
#node1	node2	combined_score
ABL1	MLH1	0.735
ABL1	CDK4	0.922
ABL1	MDM2	0.991
ABL1	TP63	0.928
ABL1	NRP1	0.906
ABL1	CDK6	0.919
ABL1	CDK2	0.925
ABL1	TP53	0.99
ABL1	CCNA2	0.933
ABL1	EGFR	0.89
ABL1	NTRK2	0.847
ABL1	ATM	0.999
ABL1	TERT	0.953
ABL1	HSP90AA1	0.974
ABL1	LCK	0.907
ABL1	CTNNB1	0.992
ABL1	RAD52	0.955
ABL1	JUN	0.856
ABL1	PTPN1	0.957
ABL1	YWHAZ	0.747
ABL1	BRCA1	0.788
ABL1	PIK3R1	0.921
ABL1	CYFIP1	0.939
ABL1	SOS1	0.953
ABL1	CDKN2A	0.962
ABL1	GRB2	0.99
ABL1	RAD51	0.999
ACD	OBFC1	0.907
ACD	GAR1	0.774
ACD	TERF2	0.99
ACD	CDK2	0.9
ACD	TINF2	0.999
ACD	CCNA2	0.9
ACD	NHP2	0.792
ACD	TERF1	0.999
ACD	WRN	0.937
ACD	TERF2IP	0.997
ACD	TERT	0.932
ACD	CTC1	0.891
ACD	WRAP53	0.78
ACD	NOP10	0.793
ACD	BLM	0.924
ACD	POT1	0.999
ACD	XRCC6	0.788
ACD	RTEL1	0.765
ACD	DKC1	0.778
ACD	TEN1	0.919
ADAM10	PSEN2	0.809
ADAM10	PSENEN	0.81
ADAM10	EGFR	0.824
ADAM10	APH1A	0.826
ADAM10	KDR	0.829
ADAM10	PSEN1	0.907
ADAM10	NCSTN	0.915
ADAM10	CTNNB1	0.949
ADAR	IRF4	0.902
ADAR	HLA-B	0.904
ADAR	IRF3	0.944
AP3B1	BLOC1S6	0.757
AP3B1	RAF1	0.904
AP3B1	KSR1	0.708
AP3B1	DTNBP1	0.729
AP3B1	HPS3	0.75
AP3B1	LYST	0.772
AP3B1	HPS4	0.772
AP3B1	RAB5C	0.901
AP3B1	JAK2	0.901
AP3B1	SNAPIN	0.947
AP3B1	AP3S1	0.999
AP3B1	AP3M1	0.999
AP3B1	AP3D1	0.999
AP3D1	AP3S1	0.999
AP3D1	AP3M1	0.999
AP3M1	AP3S1	0.99
AP3S1	RAB5C	0.931
AP3S1	SNAPIN	0.938
APC2	SKP1	0.813
APC2	CTNNB1	0.998
APH1A	NCSTN	0.999
APH1A	PSEN1	0.999
APH1A	CTNNB1	0.92
APH1A	PSEN2	0.999
APH1A	ARRB2	0.9
APH1A	TRAF6	0.9
APH1A	PSENEN	0.999
APITD1	FANCE	0.995
APITD1	FANCM	0.999
APITD1	FANCD2	0.838
APITD1	FANCC	0.995
APITD1	SLX4	0.794
APITD1	ERCC4	0.704
APITD1	FANCI	0.855
APITD1	RPA2	0.968
APITD1	C1orf86	0.981
APITD1	FANCB	0.996
APITD1	FANCL	0.996
APITD1	C19orf40	0.999
APITD1	TOP3A	0.999
APITD1	BLM	0.999
APITD1	RMI1	0.999
APITD1	C17orf70	0.999
APITD1	FANCA	0.999
APITD1	FANCG	0.999
APITD1	STRA13	0.999
APITD1	FANCF	0.999
ARRB2	MAPK1	0.996
ARRB2	NFKBIA	0.999
ARRB2	NFKB1	0.91
ARRB2	SMO	0.992
ARRB2	RAF1	0.924
ARRB2	KRAS	0.735
ARRB2	MDM2	0.997
ARRB2	PEBP1	0.927
ARRB2	SLC9A3R1	0.931
ARRB2	IGF1R	0.755
ARRB2	EGFR	0.746
ARRB2	BRAF	0.844
ARRB2	MC4R	0.719
ARRB2	MAP2K1	0.944
ARRB2	FLNA	0.87
ARRB2	CHUK	0.715
ARRB2	KIR3DL1	0.701
ARRB2	RELA	0.918
ARRB2	MC1R	0.788
ARRB2	NEDD4	0.972
ARRB2	TRAF6	0.994
ATM	ERCC1	0.983
ATM	CDC6	0.72
ATM	POLE2	0.919
ATM	TSC2	0.722
ATM	OBFC1	0.781
ATM	MLH1	0.992
ATM	MSH2	0.989
ATM	MSH6	0.992
ATM	TERF2	0.962
ATM	VHL	0.828
ATM	CDK4	0.942
ATM	MDM2	0.996
ATM	BRIP1	0.915
ATM	PALB2	0.945
ATM	PIAS4	0.954
ATM	MCM2	0.794
ATM	MSH3	0.932
ATM	NBN	0.999
ATM	PMS2	0.865
ATM	CDK2	0.956
ATM	FANCM	0.824
ATM	TP53	0.999
ATM	CCNA2	0.852
ATM	EGFR	0.804
ATM	TERF1	0.912
ATM	NF1	0.704
ATM	HRAS	0.713
ATM	MYC	0.714
ATM	FANCA	0.727
ATM	ERCC2	0.736
ATM	SMARCA4	0.742
ATM	CDKN2A	0.75
ATM	CDT1	0.773
ATM	CDC45	0.783
ATM	ERCC3	0.81
ATM	RECQL4	0.819
ATM	RMI1	0.83
ATM	TERT	0.879
ATM	PTEN	0.89
ATM	POLE4	0.908
ATM	CASP8	0.909
ATM	XPA	0.915
ATM	POLE3	0.915
ATM	CETN2	0.927
ATM	PCNA	0.928
ATM	RAD23B	0.944
ATM	HSP90AA1	0.947
ATM	RTEL1	0.948
ATM	STK11	0.95
ATM	POLH	0.954
ATM	SLX4	0.956
ATM	XPC	0.959
ATM	ERCC5	0.962
ATM	RAD52	0.966
ATM	RPA2	0.966
ATM	TRAF6	0.966
ATM	ERCC4	0.969
ATM	TOP3A	0.971
ATM	POLE	0.972
ATM	EXO1	0.975
ATM	WRN	0.978
ATM	FANCI	0.99
ATM	FANCD2	0.993
ATM	RAD51	0.993
ATM	BRCA2	0.996
ATM	RAD50	0.996
ATM	BLM	0.997
ATM	XRCC6	0.998
ATM	KAT5	0.999
ATM	H2AFX	0.999
ATM	CHEK2	0.999
ATM	MRE11A	0.999
ATM	TP53BP1	0.999
ATM	IKBKG	0.999
ATM	BRCA1	0.999
ATM	MDC1	0.999
ATOX1	ATP7B	0.999
ATOX1	ATP7A	0.999
ATP7A	ATP7B	0.811
ATP7A	POMC	0.726
ATP7A	EIF4E	0.828
ATXN2	PABPC1	0.999
ATXN2	FMR1	0.828
ATXN2	LSM14A	0.779
ATXN2	DDX6	0.993
B2M	CD74	0.743
B2M	IL2RB	0.928
B2M	IL2	0.96
B2M	PIK3CA	0.92
B2M	CD80	0.983
B2M	CD28	0.948
B2M	CD86	0.95
B2M	LCK	0.93
B2M	HLA-DQA1	0.751
B2M	HLA-DRB1	0.776
B2M	JUN	0.933
B2M	IL2RG	0.933
B2M	HLA-DQB1	0.774
B2M	IL2RA	0.929
B2M	KIR3DL1	0.974
B2M	GRB2	0.708
B2M	HLA-DRA	0.785
B2M	HLA-DMB	0.761
B2M	HLA-B	0.999
BCL10	MAPK1	0.823
BCL10	NFKBIA	0.901
BCL10	NFKB1	0.786
BCL10	REL	0.858
BCL10	USP9X	0.769
BCL10	CASP8	0.998
BCL10	IRAK1	0.835
BCL10	CHUK	0.986
BCL10	TLR4	0.83
BCL10	RELA	0.92
BCL10	IKBKB	0.995
BCL10	TRAF6	0.998
BCL10	IKBKG	0.999
BCL2L1	MAPK1	0.944
BCL2L1	RAF1	0.831
BCL2L1	KRAS	0.971
BCL2L1	VHL	0.826
BCL2L1	MDM2	0.756
BCL2L1	TCEB2	0.815
BCL2L1	CDK2	0.722
BCL2L1	TP53	0.999
BCL2L1	FADD	0.746
BCL2L1	VEGFA	0.701
BCL2L1	JUN	0.704
BCL2L1	JAK2	0.707
BCL2L1	RELA	0.713
BCL2L1	PTEN	0.723
BCL2L1	BCL2L12	0.724
BCL2L1	FASLG	0.744
BCL2L1	CTNNB1	0.744
BCL2L1	CASP1	0.796
BCL2L1	CASP7	0.803
BCL2L1	MYC	0.806
BCL2L1	TCEB1	0.833
BCL2L1	MTOR	0.855
BCL2L1	PSEN2	0.868
BCL2L1	PRKACA	0.906
BCL2L1	XIAP	0.908
BCL2L1	PRKAR1A	0.909
BCL2L1	YWHAZ	0.926
BCL2L1	PTPN11	0.945
BCL2L1	MCL1	0.966
BCL2L1	CASP8	0.976
BCL2L1	CDKN2A	0.976
BCL2L1	HRAS	0.983
BCL2L1	NLRP1	0.996
BCL2L1	BCL2L11	0.999
BCL2L11	MAPK1	0.904
BCL2L11	RAF1	0.948
BCL2L11	CREBBP	0.926
BCL2L11	EP300	0.936
BCL2L11	TP53	0.741
BCL2L11	BRAF	0.71
BCL2L11	MAP2K1	0.814
BCL2L11	CASP8	0.783
BCL2L11	FASLG	0.795
BCL2L11	MCL1	0.999
BCL2L11	BTRC	0.99
BCL2L11	XIAP	0.729
BCL2L11	JUN	0.854
BCL2L11	JAK2	0.937
BCL2L11	DYNLL1	0.999
BCL2L11	CUL2	0.829
BCL2L12	TP53	0.868
BCL2L12	CASP7	0.761
BLM	ERCC1	0.969
BLM	POLE2	0.957
BLM	FANCE	0.959
BLM	MLH1	0.995
BLM	MSH2	0.93
BLM	MSH6	0.972
BLM	TERF2	0.98
BLM	CDK4	0.845
BLM	BRIP1	0.981
BLM	PALB2	0.715
BLM	MCM2	0.708
BLM	NBN	0.931
BLM	CDK2	0.811
BLM	TINF2	0.931
BLM	FANCM	0.999
BLM	TP53	0.992
BLM	TERF1	0.955
BLM	FANCD2	0.904
BLM	FANCC	0.959
BLM	SLX4	0.93
BLM	WRN	0.866
BLM	TERF2IP	0.904
BLM	TERT	0.759
BLM	ERCC4	0.986
BLM	FANCI	0.789
BLM	RMI1	0.999
BLM	POLE	0.969
BLM	MRE11A	0.992
BLM	FANCF	0.962
BLM	C17orf70	0.99
BLM	KAT5	0.713
BLM	MDC1	0.758
BLM	ERCC5	0.761
BLM	POLA1	0.785
BLM	WDHD1	0.785
BLM	CHEK2	0.867
BLM	CDC45	0.886
BLM	MCM10	0.89
BLM	POLE4	0.906
BLM	POLE3	0.906
BLM	STRA13	0.913
BLM	FANCB	0.929
BLM	BRCA2	0.933
BLM	POLH	0.944
BLM	BRCA1	0.95
BLM	XRCC6	0.953
BLM	FANCL	0.954
BLM	C19orf40	0.954
BLM	POT1	0.958
BLM	PCNA	0.963
BLM	RTEL1	0.971
BLM	RPA2	0.972
BLM	FANCG	0.973
BLM	H2AFX	0.977
BLM	RAD50	0.979
BLM	TP53BP1	0.987
BLM	RAD52	0.991
BLM	RAD51	0.999
BLM	FANCA	0.999
BLM	EXO1	0.999
BLM	TOP3A	0.999
BLOC1S3	BLOC1S6	0.993
BLOC1S3	HPS5	0.934
BLOC1S3	HPS3	0.955
BLOC1S3	HPS6	0.955
BLOC1S3	HPS1	0.737
BLOC1S3	DTNBP1	0.996
BLOC1S3	SNAPIN	0.989
BLOC1S3	BLOC1S5	0.977
BLOC1S3	HPS4	0.955
BLOC1S5	BLOC1S6	0.991
BLOC1S5	HPS5	0.815
BLOC1S5	HPS3	0.802
BLOC1S5	HPS6	0.828
BLOC1S5	HPS1	0.72
BLOC1S5	DTNBP1	0.996
BLOC1S5	SNAPIN	0.973
BLOC1S5	HPS4	0.805
BLOC1S6	HPS1	0.855
BLOC1S6	HPS4	0.925
BLOC1S6	HPS5	0.939
BLOC1S6	HPS3	0.943
BLOC1S6	HPS6	0.945
BLOC1S6	SNAPIN	0.995
BLOC1S6	DTNBP1	0.999
BOP1	FBL	0.999
BOP1	GAR1	0.942
BOP1	RRP9	0.989
BOP1	NOP58	0.999
BOP1	NHP2	0.989
BOP1	DCAF13	0.989
BOP1	EIF3A	0.811
BOP1	DKC1	0.989
BOP1	EIF6	0.978
BOP1	NOP56	0.999
BOP1	NHP2L1	0.998
BOP1	WDR36	0.991
BRAF	MAPK1	0.987
BRAF	RAF1	0.993
BRAF	KRAS	0.999
BRAF	PEBP1	0.755
BRAF	PIK3CA	0.719
BRAF	PTEN	0.819
BRAF	PRKACA	0.85
BRAF	HSP90AA1	0.852
BRAF	PPP1CC	0.91
BRAF	PHB	0.918
BRAF	RIT1	0.933
BRAF	SHOC2	0.952
BRAF	KSR1	0.974
BRAF	RAP1A	0.982
BRAF	YWHAZ	0.997
BRAF	NRAS	0.998
BRAF	HRAS	0.999
BRAF	MAP2K1	0.999
BRCA1	ERCC1	0.982
BRCA1	KEAP1	0.7
BRCA1	CDC6	0.728
BRCA1	POLE2	0.954
BRCA1	OBFC1	0.757
BRCA1	FANCE	0.982
BRCA1	MLH1	0.995
BRCA1	MSH2	0.996
BRCA1	MSH6	0.961
BRCA1	TERF2	0.775
BRCA1	CDK4	0.973
BRCA1	BRIP1	0.999
BRCA1	PALB2	0.999
BRCA1	HERC2	0.882
BRCA1	CREBBP	0.969
BRCA1	PIAS4	0.872
BRCA1	EP300	0.984
BRCA1	PIK3CA	0.705
BRCA1	MSH3	0.798
BRCA1	NBN	0.999
BRCA1	PMS2	0.907
BRCA1	CDK2	0.995
BRCA1	FANCM	0.861
BRCA1	TP53	0.999
BRCA1	CCNA2	0.843
BRCA1	SKP2	0.727
BRCA1	EGFR	0.837
BRCA1	TERF1	0.807
BRCA1	FANCD2	0.999
BRCA1	FANCC	0.985
BRCA1	SLX4	0.978
BRCA1	WRN	0.997
BRCA1	ERCC4	0.973
BRCA1	FANCI	0.998
BRCA1	PABPC1	0.854
BRCA1	RMI1	0.891
BRCA1	POLE	0.982
BRCA1	MRE11A	0.996
BRCA1	FANCF	0.982
BRCA1	C17orf70	0.72
BRCA1	HSP90AA1	0.74
BRCA1	KAT5	0.833
BRCA1	UBE2D3	0.999
BRCA1	NF1	0.97
BRCA1	RAD52	0.972
BRCA1	XRCC6	0.931
BRCA1	RTEL1	0.956
BRCA1	EXO1	0.974
BRCA1	FLNA	0.944
BRCA1	XIAP	0.881
BRCA1	JUN	0.892
BRCA1	PTEN	0.812
BRCA1	POLH	0.948
BRCA1	RPA2	0.908
BRCA1	UBE2D1	0.99
BRCA1	POLE3	0.916
BRCA1	MDC1	0.999
BRCA1	FANCG	0.985
BRCA1	RAD50	0.994
BRCA1	PCNA	0.941
BRCA1	BRCA2	0.999
BRCA1	TP53BP1	0.999
BRCA1	CHEK2	0.999
BRCA1	RAD51	0.999
BRCA1	FANCA	0.999
BRCA1	UBE2E2	0.867
BRCA1	FANCB	0.808
BRCA1	RELA	0.96
BRCA1	FANCL	0.985
BRCA1	SMARCA4	0.995
BRCA1	CDC45	0.798
BRCA1	HRAS	0.7
BRCA1	MCM10	0.827
BRCA1	CDKN2A	0.785
BRCA1	C19orf40	0.731
BRCA1	RECQL4	0.745
BRCA1	TOP3A	0.897
BRCA1	CUL7	0.913
BRCA1	POLE4	0.914
BRCA1	MYC	0.998
BRCA1	H2AFX	0.999
BRCA2	ERCC1	0.746
BRCA2	POLE2	0.941
BRCA2	FANCE	0.911
BRCA2	MLH1	0.941
BRCA2	MSH2	0.855
BRCA2	MSH6	0.832
BRCA2	CDK4	0.918
BRCA2	BRIP1	0.972
BRCA2	PALB2	0.999
BRCA2	NBN	0.923
BRCA2	PMS2	0.81
BRCA2	CDK2	0.959
BRCA2	FANCM	0.894
BRCA2	TP53	0.989
BRCA2	CCNA2	0.749
BRCA2	FANCD2	0.999
BRCA2	FANCC	0.858
BRCA2	SLX4	0.981
BRCA2	WRN	0.918
BRCA2	ERCC4	0.7
BRCA2	FANCI	0.996
BRCA2	RMI1	0.835
BRCA2	POLE	0.967
BRCA2	STK11	0.735
BRCA2	MRE11A	0.889
BRCA2	FANCF	0.837
BRCA2	C17orf70	0.748
BRCA2	KAT5	0.736
BRCA2	RAD52	0.887
BRCA2	XRCC6	0.74
BRCA2	RTEL1	0.953
BRCA2	EXO1	0.952
BRCA2	FLNA	0.965
BRCA2	PTEN	0.804
BRCA2	POLH	0.958
BRCA2	RPA2	0.894
BRCA2	POLE3	0.914
BRCA2	MDC1	0.805
BRCA2	FANCG	0.998
BRCA2	RAD50	0.795
BRCA2	PCNA	0.937
BRCA2	CDKN2A	0.706
BRCA2	C19orf40	0.798
BRCA2	FANCB	0.858
BRCA2	CDC45	0.869
BRCA2	FANCL	0.885
BRCA2	FANCA	0.903
BRCA2	POLE4	0.916
BRCA2	H2AFX	0.918
BRCA2	TP53BP1	0.925
BRCA2	TOP3A	0.934
BRCA2	CHEK2	0.961
BRCA2	RAD51	0.999
BRIP1	ERCC1	0.943
BRIP1	POLE2	0.937
BRIP1	MLH1	0.992
BRIP1	RPA2	0.709
BRIP1	FANCA	0.724
BRIP1	RAD50	0.746
BRIP1	C17orf70	0.758
BRIP1	RAD52	0.762
BRIP1	FANCI	0.78
BRIP1	FANCM	0.801
BRIP1	WRN	0.838
BRIP1	KAT5	0.839
BRIP1	MRE11A	0.86
BRIP1	EXO1	0.877
BRIP1	FANCD2	0.894
BRIP1	POLE3	0.903
BRIP1	POLE4	0.904
BRIP1	NBN	0.909
BRIP1	RAD51	0.909
BRIP1	RMI1	0.924
BRIP1	PCNA	0.927
BRIP1	TP53	0.929
BRIP1	POLH	0.933
BRIP1	POLE	0.938
BRIP1	TOP3A	0.943
BRIP1	ERCC4	0.953
BRIP1	SLX4	0.963
BRIP1	PALB2	0.975
BRIP1	PMS2	0.98
BTNL2	HLA-DRB1	0.967
BTRC	CDC34	0.99
BTRC	RBX1	0.999
BTRC	NFKBIA	0.999
BTRC	NFKB1	0.992
BTRC	SKP1	0.999
BTRC	NEDD8	0.981
BTRC	UBE2M	0.781
BTRC	MDM2	0.919
BTRC	CUL3	0.901
BTRC	TP63	0.93
BTRC	TP53	0.797
BTRC	SKP2	0.981
BTRC	FBXW7	0.933
BTRC	REL	0.763
BTRC	CUL1	0.999
BTRC	CTNNB1	0.999
BTRC	UBE2D3	0.775
BTRC	MCL1	0.96
BTRC	MYC	0.752
BTRC	CUL5	0.795
BTRC	CUL4A	0.819
BTRC	IKBKG	0.852
BTRC	CHUK	0.863
BTRC	UBE2D1	0.941
BTRC	RELA	0.971
BTRC	IKBKB	0.978
C10orf11	SLC24A5	0.717
C17orf70	ERCC1	0.812
C17orf70	FANCE	0.998
C17orf70	PALB2	0.835
C17orf70	FANCM	0.999
C17orf70	FANCD2	0.988
C17orf70	FANCC	0.999
C17orf70	SLX4	0.891
C17orf70	ERCC4	0.825
C17orf70	FANCI	0.992
C17orf70	RMI1	0.995
C17orf70	FANCF	0.999
C17orf70	FAN1	0.784
C17orf70	RPA2	0.917
C17orf70	TOP3A	0.993
C17orf70	STRA13	0.997
C17orf70	FANCL	0.999
C17orf70	FANCB	0.999
C17orf70	C19orf40	0.999
C17orf70	FANCA	0.999
C17orf70	FANCG	0.999
C17orf70	C1orf86	0.999
C19orf40	ERCC1	0.912
C19orf40	FANCE	0.98
C19orf40	MSH2	0.807
C19orf40	PALB2	0.835
C19orf40	FANCM	0.999
C19orf40	FANCD2	0.96
C19orf40	FANCC	0.985
C19orf40	SLX4	0.896
C19orf40	ERCC4	0.966
C19orf40	FANCI	0.95
C19orf40	RMI1	0.969
C19orf40	FANCF	0.986
C19orf40	FAN1	0.856
C19orf40	EXO1	0.717
C19orf40	RPA2	0.799
C19orf40	XPA	0.704
C19orf40	FANCG	0.988
C19orf40	FANCA	0.999
C19orf40	STRA13	0.999
C19orf40	FANCB	0.988
C19orf40	C1orf86	0.994
C19orf40	FANCL	0.991
C19orf40	TOP3A	0.955
C1orf86	ERCC1	0.712
C1orf86	FANCE	0.999
C1orf86	REV1	0.991
C1orf86	FANCM	0.999
C1orf86	FANCD2	0.898
C1orf86	FANCC	0.999
C1orf86	SLX4	0.859
C1orf86	ERCC4	0.747
C1orf86	FANCI	0.885
C1orf86	FANCF	0.999
C1orf86	FANCG	0.999
C1orf86	FANCA	0.999
C1orf86	STRA13	0.967
C1orf86	FANCB	0.999
C1orf86	FANCL	0.999
CAB39	PRKACA	0.9
CAB39	STK11	0.999
CAB39	STRADA	0.999
CAND1	RBX1	0.999
CAND1	SKP1	0.914
CAND1	NEDD8	0.938
CAND1	UBE2M	0.938
CAND1	DDB2	0.744
CAND1	CUL3	0.99
CAND1	DDB1	0.937
CAND1	CUL1	0.999
CAND1	CUL4A	0.991
CAND1	CUL5	0.97
CAND1	CUL4B	0.998
CAND1	CUL2	0.988
CASP1	TP63	0.914
CASP1	TP53	0.971
CASP1	FADD	0.734
CASP1	CASP8	0.916
CASP1	EIF3A	0.9
CASP1	XIAP	0.712
CASP1	TLR4	0.875
CASP1	SERPINB9	0.771
CASP1	DDX3X	0.754
CASP1	EIF4E	0.906
CASP1	NLRP1	0.999
CASP7	TNFRSF1A	0.745
CASP7	GZMB	0.972
CASP7	FADD	0.966
CASP7	FAS	0.953
CASP7	CASP8	0.959
CASP7	FASLG	0.954
CASP7	EIF3A	0.902
CASP7	EIF4E	0.923
CASP7	XIAP	0.999
CASP8	TNFRSF1A	0.999
CASP8	MAPK1	0.963
CASP8	GZMB	0.921
CASP8	NFKBIA	0.756
CASP8	NFKB1	0.946
CASP8	TICAM1	0.964
CASP8	MDM2	0.77
CASP8	RIPK1	0.999
CASP8	CUL3	0.98
CASP8	TP53	0.977
CASP8	TLR3	0.987
CASP8	FADD	0.999
CASP8	FAS	0.999
CASP8	JUN	0.709
CASP8	MCL1	0.825
CASP8	TLR4	0.846
CASP8	EIF3A	0.901
CASP8	EIF4E	0.947
CASP8	CYLD	0.947
CASP8	RELA	0.956
CASP8	IKBKB	0.969
CASP8	XIAP	0.97
CASP8	PIK3R1	0.977
CASP8	CHUK	0.987
CASP8	IKBKG	0.994
CASP8	TRAF6	0.995
CASP8	FASLG	0.999
CBSL	CTH	0.999
CCL20	GPR29	0.999
CCL20	IL17A	0.776
CCL20	GNB1	0.812
CCNA2	CDC6	0.999
CCNA2	MCM5	0.995
CCNA2	POLE2	0.844
CCNA2	ORC6	0.962
CCNA2	GAR1	0.911
CCNA2	SKP1	0.991
CCNA2	ORC2	0.979
CCNA2	GINS2	0.886
CCNA2	TERF2	0.908
CCNA2	CDK7	0.993
CCNA2	CCNH	0.972
CCNA2	ORC3	0.935
CCNA2	CDK4	0.997
CCNA2	MDM2	0.966
CCNA2	MNAT1	0.911
CCNA2	MCM4	0.992
CCNA2	CREBBP	0.734
CCNA2	EP300	0.861
CCNA2	MCM6	0.99
CCNA2	MCM2	0.996
CCNA2	CDK6	0.98
CCNA2	CDK2	0.999
CCNA2	TINF2	0.904
CCNA2	TP53	0.995
CCNA2	MYC	0.723
CCNA2	UBE2D1	0.728
CCNA2	MRE11A	0.744
CCNA2	CDKN2A	0.751
CCNA2	CHEK2	0.775
CCNA2	CDC7	0.813
CCNA2	PRIM1	0.821
CCNA2	RAD51	0.83
CCNA2	FANCI	0.852
CCNA2	TERF2IP	0.9
CCNA2	NOP10	0.9
CCNA2	POT1	0.903
CCNA2	NHP2	0.906
CCNA2	EXO1	0.907
CCNA2	WRAP53	0.91
CCNA2	RTEL1	0.912
CCNA2	DKC1	0.914
CCNA2	TERF1	0.917
CCNA2	CDC45	0.927
CCNA2	ORC4	0.933
CCNA2	MCM10	0.939
CCNA2	CUL1	0.941
CCNA2	ESCO2	0.942
CCNA2	TERT	0.948
CCNA2	ORC5	0.955
CCNA2	PCNA	0.976
CCNA2	MCM3	0.989
CCNA2	MCM7	0.993
CCNA2	ORC1	0.997
CCNA2	SKP2	0.999
CCNA2	CDT1	0.999
CCNH	ERCC1	0.786
CCNH	CDK7	0.999
CCNH	ERCC4	0.728
CCNH	XPC	0.73
CCNH	CETN2	0.735
CCNH	DDB1	0.741
CCNH	DDB2	0.745
CCNH	RAD23B	0.808
CCNH	XPA	0.827
CCNH	TP53	0.924
CCNH	ERCC5	0.935
CCNH	GTF2B	0.965
CCNH	CDK4	0.974
CCNH	CDK6	0.977
CCNH	GTF2E1	0.996
CCNH	GTF2E2	0.996
CCNH	CDK2	0.998
CCNH	ERCC3	0.999
CCNH	ERCC2	0.999
CCNH	MNAT1	0.999
CCNH	GTF2H4	0.999
CCNH	GTF2H1	0.999
CCNH	GTF2H2	0.999
CCNH	GTF2H5	0.999
CCNH	GTF2H3	0.999
CD22	GRB2	0.976
CD22	PTPRC	0.999
CD28	GZMB	0.746
CD28	IL2	0.914
CD28	PIK3CA	0.933
CD28	CD80	0.999
CD28	REL	0.718
CD28	IL15	0.75
CD28	CTLA4	0.936
CD28	PDCD1	0.738
CD28	IL2RA	0.742
CD28	PRF1	0.756
CD28	IL17A	0.847
CD28	FAS	0.856
CD28	PTPRC	0.861
CD28	HLA-DRA	0.924
CD28	HLA-DRB1	0.938
CD28	GAB2	0.943
CD28	FLNA	0.968
CD28	PIK3R1	0.993
CD28	GRB2	0.999
CD28	LCK	0.999
CD28	CD86	0.999
CD74	HLA-DQB1	0.969
CD74	HLA-DQA1	0.984
CD74	HLA-DMB	0.985
CD74	HLA-DRB1	0.994
CD74	HLA-DRA	0.999
CD80	IL2	0.829
CD80	PIK3CA	0.911
CD80	IL17A	0.728
CD80	TLR4	0.787
CD80	PTPRC	0.864
CD80	GAB2	0.903
CD80	PIK3R1	0.905
CD80	GRB2	0.927
CD80	HLA-DRA	0.935
CD80	HLA-DRB1	0.944
CD80	LCK	0.945
CD80	PTPN11	0.946
CD80	PDCD1	0.965
CD80	CD86	0.981
CD80	CTLA4	0.999
CD86	GZMB	0.705
CD86	IL2	0.816
CD86	PIK3CA	0.907
CD86	CTLA4	0.999
CD86	PDCD1	0.726
CD86	IL17A	0.743
CD86	TLR4	0.819
CD86	PTPRC	0.88
CD86	GAB2	0.904
CD86	PIK3R1	0.909
CD86	GRB2	0.927
CD86	PTPN11	0.94
CD86	LCK	0.946
CD86	HLA-DRA	0.954
CD86	HLA-DRB1	0.956
CDC34	CUL2	0.705
CDC34	FLI1	0.75
CDC34	IKBKG	0.755
CDC34	NEDD8	0.882
CDC34	NFKB1	0.911
CDC34	UBE2D1	0.918
CDC34	UBE2E2	0.93
CDC34	RELA	0.935
CDC34	UBE2M	0.936
CDC34	UBE2D3	0.937
CDC34	NFKBIA	0.972
CDC34	SKP2	0.995
CDC34	FBXW7	0.997
CDC34	SKP1	0.999
CDC34	CUL1	0.999
CDC34	RBX1	0.999
CDC45	CDC6	0.997
CDC45	MCM5	0.999
CDC45	POLE2	0.999
CDC45	ORC6	0.982
CDC45	ORC2	0.99
CDC45	GINS2	0.999
CDC45	ORC3	0.985
CDC45	CDK4	0.843
CDC45	MCM4	0.999
CDC45	GINS1	0.998
CDC45	MCM6	0.999
CDC45	MCM2	0.999
CDC45	POLA2	0.996
CDC45	CDK2	0.98
CDC45	GINS4	0.999
CDC45	FANCD2	0.783
CDC45	ORC5	0.987
CDC45	CDT1	0.992
CDC45	ESCO2	0.7
CDC45	MCM7	0.999
CDC45	FANCI	0.885
CDC45	POLE	0.996
CDC45	PRIM1	0.997
CDC45	MCMBP	0.809
CDC45	WDHD1	0.999
CDC45	EXO1	0.964
CDC45	ORC1	0.996
CDC45	RPA2	0.948
CDC45	POLE3	0.975
CDC45	POLA1	0.999
CDC45	PCNA	0.965
CDC45	CHEK2	0.973
CDC45	RAD51	0.952
CDC45	CDC7	0.992
CDC45	CDKN2A	0.806
CDC45	ORC4	0.958
CDC45	POLE4	0.964
CDC45	RECQL4	0.965
CDC45	PRIM2	0.995
CDC45	MCM3	0.999
CDC45	MCM10	0.999
CDC6	RECQL4	0.709
CDC6	SKP2	0.716
CDC6	FANCI	0.731
CDC6	MYC	0.741
CDC6	CDK6	0.789
CDC6	MCMBP	0.807
CDC6	CDK4	0.82
CDC6	CDKN2A	0.827
CDC6	RAD51	0.871
CDC6	ESCO2	0.885
CDC6	GINS4	0.886
CDC6	PCNA	0.892
CDC6	CHEK2	0.9
CDC6	KITLG	0.902
CDC6	GINS1	0.908
CDC6	EXO1	0.912
CDC6	POLE4	0.917
CDC6	UBE2D1	0.924
CDC6	POLE3	0.929
CDC6	RPA2	0.945
CDC6	WDHD1	0.977
CDC6	GINS2	0.977
CDC6	FBXW7	0.979
CDC6	CDC7	0.98
CDC6	PRIM2	0.98
CDC6	POLE	0.987
CDC6	POLE2	0.992
CDC6	PRIM1	0.994
CDC6	POLA2	0.996
CDC6	POLA1	0.997
CDC6	MCM10	0.998
CDC6	CDK2	0.999
CDC6	MCM5	0.999
CDC6	MCM4	0.999
CDC6	MCM7	0.999
CDC6	MCM3	0.999
CDC6	ORC4	0.999
CDC6	MCM6	0.999
CDC6	MCM2	0.999
CDC6	ORC1	0.999
CDC6	ORC3	0.999
CDC6	ORC6	0.999
CDC6	CDT1	0.999
CDC6	ORC2	0.999
CDC6	ORC5	0.999
CDC7	MCM5	0.998
CDC7	POLE2	0.957
CDC7	ORC6	0.983
CDC7	ORC2	0.919
CDC7	ORC3	0.812
CDC7	CDK4	0.877
CDC7	MCM4	0.999
CDC7	MCM6	0.998
CDC7	MCM2	0.999
CDC7	POLA2	0.949
CDC7	CDK2	0.972
CDC7	GINS4	0.78
CDC7	FBXW7	0.708
CDC7	ORC5	0.976
CDC7	CDT1	0.98
CDC7	MCM7	0.994
CDC7	POLE	0.947
CDC7	PRIM1	0.965
CDC7	MCMBP	0.771
CDC7	WDHD1	0.854
CDC7	ORC1	0.973
CDC7	RPA2	0.805
CDC7	POLE3	0.908
CDC7	POLA1	0.964
CDC7	CHEK2	0.983
CDC7	CDKN2A	0.774
CDC7	ORC4	0.844
CDC7	POLE4	0.902
CDC7	PRIM2	0.928
CDC7	MCM3	0.991
CDC7	MCM10	0.995
CDH23	USH1C	0.999
CDH23	USH1G	0.925
CDH23	MYO7A	0.984
CDH3	KRT5	0.755
CDH3	CTNNB1	0.999
CDK2	MAPK1	0.931
CDK2	MCM5	0.948
CDK2	RBX1	0.788
CDK2	POLE2	0.939
CDK2	ORC6	0.958
CDK2	GAR1	0.905
CDK2	SKP1	0.99
CDK2	MLH1	0.799
CDK2	ORC2	0.994
CDK2	TERF2	0.942
CDK2	KRAS	0.715
CDK2	CDK7	0.992
CDK2	ORC3	0.936
CDK2	CDK4	0.922
CDK2	MDM2	0.971
CDK2	MNAT1	0.949
CDK2	MCM4	0.986
CDK2	CREBBP	0.841
CDK2	EP300	0.876
CDK2	MCM6	0.869
CDK2	MCM2	0.978
CDK2	NBN	0.845
CDK2	POLA2	0.947
CDK2	CDK6	0.973
CDK2	PTEN	0.709
CDK2	ESCO2	0.726
CDK2	EXO1	0.732
CDK2	FBXW7	0.742
CDK2	KAT5	0.746
CDK2	IKBKG	0.759
CDK2	JUN	0.765
CDK2	RAD50	0.77
CDK2	CTNNB1	0.772
CDK2	MRE11A	0.791
CDK2	XRCC6	0.794
CDK2	MCM10	0.829
CDK2	H2AFX	0.855
CDK2	HSP90AA1	0.869
CDK2	RAD51	0.869
CDK2	CDKN2A	0.878
CDK2	NOP10	0.9
CDK2	TERF2IP	0.901
CDK2	NHP2	0.903
CDK2	POLE4	0.906
CDK2	POLE3	0.908
CDK2	WRAP53	0.908
CDK2	POT1	0.909
CDK2	DKC1	0.912
CDK2	RPA2	0.912
CDK2	TINF2	0.913
CDK2	RTEL1	0.918
CDK2	PRIM2	0.922
CDK2	TERF1	0.924
CDK2	ORC4	0.932
CDK2	POLE	0.934
CDK2	MCM7	0.935
CDK2	ORC5	0.942
CDK2	TERT	0.947
CDK2	MYC	0.948
CDK2	PRIM1	0.954
CDK2	POLA1	0.971
CDK2	CUL1	0.979
CDK2	MCM3	0.982
CDK2	ORC1	0.984
CDK2	CDT1	0.997
CDK2	PCNA	0.999
CDK2	TP53	0.999
CDK2	SKP2	0.999
CDK4	TSC2	0.749
CDK4	SKP1	0.821
CDK4	MLH1	0.823
CDK4	KRAS	0.842
CDK4	CDK7	0.955
CDK4	TERT	0.704
CDK4	CTNNB1	0.707
CDK4	JUN	0.708
CDK4	MCM3	0.711
CDK4	FLNA	0.726
CDK4	MCM7	0.75
CDK4	CDT1	0.767
CDK4	H2AFX	0.783
CDK4	RPA2	0.791
CDK4	CUL1	0.797
CDK4	MDM2	0.816
CDK4	TOP3A	0.818
CDK4	PTEN	0.828
CDK4	SMARCA4	0.849
CDK4	MCM2	0.889
CDK4	RAD51	0.895
CDK4	SKP2	0.923
CDK4	MNAT1	0.925
CDK4	JAK2	0.926
CDK4	MYC	0.927
CDK4	TP53	0.936
CDK4	CDK6	0.942
CDK4	HRAS	0.964
CDK4	HSP90AA1	0.999
CDK4	PCNA	0.999
CDK4	CDKN2A	0.999
CDK5RAP2	PCNT	0.999
CDK6	SKP1	0.822
CDK6	CDK7	0.955
CDK6	MNAT1	0.925
CDK6	MCM2	0.865
CDK6	PTEN	0.741
CDK6	MYC	0.786
CDK6	MCM10	0.787
CDK6	CUL1	0.788
CDK6	CTNNB1	0.841
CDK6	JUN	0.855
CDK6	TP53	0.856
CDK6	SKP2	0.878
CDK6	HSP90AA1	0.892
CDK6	JAK2	0.924
CDK6	PCNA	0.989
CDK6	CDKN2A	0.999
CDK7	ERCC1	0.796
CDK7	UVSSA	0.702
CDK7	ERCC4	0.707
CDK7	EP300	0.718
CDK7	CETN2	0.725
CDK7	DDB2	0.727
CDK7	DDB1	0.766
CDK7	RAD23B	0.811
CDK7	XPA	0.842
CDK7	TP53	0.869
CDK7	RPA2	0.877
CDK7	ERCC5	0.931
CDK7	GTF2B	0.989
CDK7	GTF2E2	0.994
CDK7	GTF2E1	0.995
CDK7	GTF2H5	0.997
CDK7	GTF2H4	0.998
CDK7	GTF2H3	0.999
CDK7	GTF2H2	0.999
CDK7	MNAT1	0.999
CDK7	GTF2H1	0.999
CDK7	ERCC2	0.999
CDK7	ERCC3	0.999
CDKN2A	MCM5	0.781
CDKN2A	MLH1	0.81
CDKN2A	KRAS	0.965
CDKN2A	VHL	0.728
CDKN2A	MDM2	0.999
CDKN2A	PIK3CA	0.977
CDKN2A	TP63	0.962
CDKN2A	MCM2	0.778
CDKN2A	TP53	0.999
CDKN2A	EGFR	0.805
CDKN2A	WRN	0.957
CDKN2A	TERT	0.779
CDKN2A	STK11	0.743
CDKN2A	HSP90AA1	0.71
CDKN2A	KAT5	0.913
CDKN2A	USP7	0.785
CDKN2A	CTNNB1	0.893
CDKN2A	NF1	0.722
CDKN2A	NRAS	0.937
CDKN2A	PTEN	0.834
CDKN2A	MTAP	0.791
CDKN2A	CHEK2	0.729
CDKN2A	TNFSF11	0.735
CDKN2A	RELA	0.752
CDKN2A	SMARCA4	0.871
CDKN2A	HRAS	0.973
CDKN2A	MCM10	0.823
CDKN2A	IKBKG	0.909
CDKN2A	PIK3R1	0.948
CDKN2A	MYC	0.999
CDT1	MCM5	0.999
CDT1	ORC6	0.999
CDT1	KITLG	0.902
CDT1	ORC2	0.992
CDT1	NEDD8	0.762
CDT1	GINS2	0.905
CDT1	ORC3	0.985
CDT1	MCM4	0.999
CDT1	MCM6	0.999
CDT1	MCM2	0.999
CDT1	SKP2	0.998
CDT1	GINS4	0.863
CDT1	ORC5	0.986
CDT1	POLA1	0.725
CDT1	EXO1	0.777
CDT1	CHEK2	0.8
CDT1	RECQL4	0.809
CDT1	MYC	0.818
CDT1	WDHD1	0.82
CDT1	CUL4B	0.897
CDT1	CUL1	0.909
CDT1	DDB1	0.954
CDT1	CUL4A	0.959
CDT1	ORC4	0.99
CDT1	MCM10	0.994
CDT1	PCNA	0.995
CDT1	MCM3	0.999
CDT1	MCM7	0.999
CDT1	ORC1	0.999
CETN2	ERCC1	0.957
CETN2	MSH2	0.911
CETN2	MSH6	0.914
CETN2	DDB2	0.877
CETN2	GTF2H4	0.776
CETN2	MSH3	0.778
CETN2	GTF2H1	0.783
CETN2	XPC	0.999
CETN2	ERCC3	0.763
CETN2	DDB1	0.91
CETN2	ERCC4	0.932
CETN2	RUVBL1	0.92
CETN2	GTF2H2	0.786
CETN2	ERCC5	0.941
CETN2	RAD23B	0.999
CETN2	XRCC6	0.92
CETN2	PCNT	0.725
CETN2	CUL4A	0.728
CETN2	ERCC2	0.73
CETN2	GTF2H5	0.742
CETN2	GTF2H3	0.772
CETN2	RPA2	0.816
CETN2	XPA	0.927
CHEK2	MAPK1	0.742
CHEK2	MCM5	0.935
CHEK2	OBFC1	0.728
CHEK2	MLH1	0.763
CHEK2	MSH2	0.987
CHEK2	MSH6	0.817
CHEK2	MDM2	0.997
CHEK2	PALB2	0.868
CHEK2	MCM4	0.955
CHEK2	PIAS4	0.715
CHEK2	MCM6	0.751
CHEK2	MCM2	0.916
CHEK2	NBN	0.988
CHEK2	POLA2	0.802
CHEK2	PMS2	0.712
CHEK2	FANCM	0.827
CHEK2	TP53	0.998
CHEK2	FANCD2	0.802
CHEK2	WRN	0.874
CHEK2	MCM7	0.823
CHEK2	ERCC4	0.751
CHEK2	FANCI	0.743
CHEK2	POLE	0.84
CHEK2	MRE11A	0.983
CHEK2	KAT5	0.822
CHEK2	RAD52	0.891
CHEK2	XRCC6	0.9
CHEK2	WDHD1	0.758
CHEK2	EXO1	0.934
CHEK2	PTEN	0.743
CHEK2	RPA2	0.846
CHEK2	MDC1	0.996
CHEK2	RAD50	0.967
CHEK2	POLA1	0.883
CHEK2	TP53BP1	0.998
CHEK2	MCM10	0.771
CHEK2	MCM3	0.783
CHEK2	TOP3A	0.785
CHEK2	RECQL4	0.793
CHEK2	RAD51	0.972
CHEK2	H2AFX	0.985
CHUK	TNFRSF1A	0.997
CHUK	NFKBIA	0.999
CHUK	NFKB1	0.999
CHUK	SKP1	0.734
CHUK	TICAM1	0.776
CHUK	UBE2M	0.909
CHUK	RIPK1	0.965
CHUK	PEBP1	0.989
CHUK	CREBBP	0.939
CHUK	TP53	0.887
CHUK	REL	0.983
CHUK	TLR3	0.845
CHUK	FADD	0.976
CHUK	IRS1	0.929
CHUK	CUL1	0.804
CHUK	HSP90AA1	0.996
CHUK	CTNNB1	0.773
CHUK	FAS	0.927
CHUK	MTOR	0.958
CHUK	FASLG	0.931
CHUK	FLNA	0.911
CHUK	IRAK1	0.969
CHUK	MYC	0.711
CHUK	JUN	0.74
CHUK	UBE2D1	0.753
CHUK	TANK	0.799
CHUK	XIAP	0.837
CHUK	PTEN	0.932
CHUK	TLR4	0.966
CHUK	CYLD	0.966
CHUK	IKBKB	0.992
CHUK	TRAF6	0.997
CHUK	RELA	0.998
CHUK	IKBKG	0.999
CNOT1	TP53	0.735
CNOT1	PATL1	0.905
CNOT1	PABPC1	0.975
CNOT1	EDC3	0.84
CNOT1	DCP1A	0.773
CNOT1	LSM14A	0.821
CNOT1	DCP2	0.855
CNOT1	EIF4E	0.958
CNOT1	DDX6	0.999
CREBBP	RBX1	0.761
CREBBP	NFKBIA	0.966
CREBBP	NFKB1	0.969
CREBBP	SKP1	0.745
CREBBP	EGR2	0.842
CREBBP	MDM2	0.997
CREBBP	REL	0.7
CREBBP	H2AFX	0.703
CREBBP	XRCC6	0.717
CREBBP	CUL1	0.776
CREBBP	FBXW7	0.79
CREBBP	KAT5	0.834
CREBBP	IKBKB	0.851
CREBBP	GTF2E1	0.915
CREBBP	SKP2	0.925
CREBBP	IRF4	0.927
CREBBP	GRIP1	0.929
CREBBP	VEGFA	0.95
CREBBP	STAT4	0.956
CREBBP	UBE2D1	0.968
CREBBP	SMARCA4	0.988
CREBBP	MYC	0.991
CREBBP	KMT2A	0.992
CREBBP	GTF2B	0.996
CREBBP	EP300	0.996
CREBBP	JUN	0.998
CREBBP	IRF3	0.999
CREBBP	TP53	0.999
CREBBP	CTNNB1	0.999
CREBBP	RELA	0.999
CTC1	OBFC1	0.999
CTC1	TERF2	0.94
CTC1	POLA2	0.745
CTC1	TINF2	0.958
CTC1	NHP2	0.908
CTC1	TERF1	0.922
CTC1	TERF2IP	0.828
CTC1	TERT	0.876
CTC1	WRAP53	0.775
CTC1	DKC1	0.789
CTC1	XRCC6	0.805
CTC1	RTEL1	0.896
CTC1	NOP10	0.908
CTC1	POT1	0.943
CTC1	TEN1	0.999
CTLA4	GZMB	0.839
CTLA4	IL2	0.918
CTLA4	IL15	0.778
CTLA4	FASLG	0.701
CTLA4	PTPN22	0.767
CTLA4	IL2RA	0.775
CTLA4	FAS	0.797
CTLA4	PIK3R1	0.805
CTLA4	PRF1	0.825
CTLA4	PTPRC	0.828
CTLA4	IL17A	0.861
CTLA4	PDCD1	0.899
CTLA4	FLNA	0.932
CTLA4	GRB2	0.988
CTLA4	LCK	0.997
CTLA4	PTPN11	0.999
CTNNB1	RBX1	0.806
CTNNB1	NFKB1	0.932
CTNNB1	SKP1	0.999
CTNNB1	KRAS	0.854
CTNNB1	SLC9A3R1	0.983
CTNNB1	EP300	0.999
CTNNB1	KDR	0.998
CTNNB1	PIK3CA	0.975
CTNNB1	FGF2	0.779
CTNNB1	IGF1R	0.989
CTNNB1	TP53	0.863
CTNNB1	SKP2	0.769
CTNNB1	EGFR	0.999
CTNNB1	NTRK2	0.951
CTNNB1	FBXW7	0.765
CTNNB1	FLT1	0.838
CTNNB1	WIF1	0.785
CTNNB1	NCSTN	0.942
CTNNB1	MITF	0.89
CTNNB1	GRIA2	0.922
CTNNB1	MAP2K1	0.723
CTNNB1	IRS1	0.969
CTNNB1	TERT	0.997
CTNNB1	PRKACA	0.828
CTNNB1	TBX5	0.991
CTNNB1	USP9X	0.961
CTNNB1	RUVBL1	0.999
CTNNB1	PSEN1	0.999
CTNNB1	CUL1	0.976
CTNNB1	MEN1	0.972
CTNNB1	KAT5	0.951
CTNNB1	PTPN11	0.995
CTNNB1	USP7	0.791
CTNNB1	NRAS	0.702
CTNNB1	FANCA	0.706
CTNNB1	TNFSF11	0.756
CTNNB1	PTPRC	0.776
CTNNB1	PSEN2	0.799
CTNNB1	SOX10	0.832
CTNNB1	HRAS	0.854
CTNNB1	SNAI2	0.857
CTNNB1	IKBKB	0.886
CTNNB1	PSENEN	0.918
CTNNB1	RELA	0.922
CTNNB1	RAP1A	0.93
CTNNB1	H2AFX	0.931
CTNNB1	VEGFA	0.975
CTNNB1	PTEN	0.975
CTNNB1	IRF3	0.986
CTNNB1	PTPN1	0.988
CTNNB1	NR5A1	0.991
CTNNB1	PIK3R1	0.993
CTNNB1	MYC	0.994
CTNNB1	PECAM1	0.998
CTNNB1	JUN	0.999
CTNNB1	YWHAZ	0.999
CTNNB1	SMARCA4	0.999
CUL1	RBX1	0.999
CUL1	NFKBIA	0.977
CUL1	NFKB1	0.706
CUL1	KITLG	0.751
CUL1	SKP1	0.999
CUL1	NEDD8	0.999
CUL1	UBE2M	0.999
CUL1	MDM2	0.719
CUL1	TCEB2	0.836
CUL1	EP300	0.767
CUL1	CUL3	0.881
CUL1	TP53	0.791
CUL1	SKP2	0.999
CUL1	FBXW7	0.999
CUL1	DDB1	0.954
CUL1	RUVBL1	0.743
CUL1	MCL1	0.705
CUL1	RELA	0.722
CUL1	USP7	0.749
CUL1	IKBKG	0.82
CUL1	IKBKB	0.829
CUL1	MYC	0.92
CUL1	TCEB1	0.924
CUL1	ORC1	0.936
CUL1	UBE2D1	0.956
CUL2	RBX1	0.999
CUL2	SKP1	0.912
CUL2	NEDD8	0.999
CUL2	UBE2M	0.791
CUL2	VHL	0.999
CUL2	TCEB2	0.999
CUL2	SKP2	0.747
CUL2	DDB1	0.888
CUL2	UBE2D3	0.773
CUL2	UBE2D1	0.91
CUL2	RELA	0.814
CUL2	CUL7	0.737
CUL2	TCEB1	0.999
CUL3	KEAP1	0.999
CUL3	RBX1	0.999
CUL3	SKP1	0.936
CUL3	NEDD8	0.999
CUL3	UBE2M	0.975
CUL3	TCEB2	0.728
CUL3	UBE2D1	0.717
CUL3	CUL7	0.736
CUL3	FBXW7	0.749
CUL3	SKP2	0.763
CUL3	SLX4	0.776
CUL3	SPRED1	0.905
CUL3	DDB1	0.915
CUL3	TCEB1	0.92
CUL3	NF1	0.94
CUL3	KAT5	0.942
CUL4A	ERCC1	0.787
CUL4A	RBX1	0.999
CUL4A	POLE2	0.75
CUL4A	SKP1	0.907
CUL4A	NEDD8	0.998
CUL4A	UBE2M	0.898
CUL4A	DDB2	0.999
CUL4A	MDM2	0.792
CUL4A	EP300	0.801
CUL4A	SKP2	0.812
CUL4A	XPC	0.796
CUL4A	DCAF13	0.905
CUL4A	DDB1	0.999
CUL4A	RUVBL1	0.926
CUL4A	USP7	0.797
CUL4A	ERCC5	0.722
CUL4A	RAD23B	0.876
CUL4A	XPA	0.837
CUL4A	CUL7	0.74
CUL4A	TCEB1	0.744
CUL4A	MYC	0.746
CUL4A	UVSSA	0.781
CUL4A	PCNA	0.875
CUL4A	CUL4B	0.976
CUL4B	ERCC1	0.712
CUL4B	RBX1	0.999
CUL4B	POLE2	0.739
CUL4B	SKP1	0.797
CUL4B	NEDD8	0.989
CUL4B	UBE2M	0.887
CUL4B	DDB2	0.997
CUL4B	XPC	0.711
CUL4B	DCAF13	0.955
CUL4B	DDB1	0.999
CUL4B	RUVBL1	0.921
CUL4B	USP7	0.749
CUL4B	RAD23B	0.792
CUL4B	XPA	0.74
CUL4B	PCNA	0.721
CUL4B	UVSSA	0.715
CUL4B	TCEB1	0.714
CUL4B	CUL7	0.781
CUL5	RBX1	0.999
CUL5	SKP1	0.884
CUL5	NEDD8	0.999
CUL5	UBE2M	0.895
CUL5	VHL	0.7
CUL5	TCEB2	0.999
CUL5	SKP2	0.751
CUL5	DDB1	0.901
CUL5	HSP90AA1	0.993
CUL5	TRAF6	0.772
CUL5	CUL7	0.793
CUL5	TCEB1	0.999
CUL7	RBX1	0.999
CUL7	SKP1	0.999
CUL7	NEDD8	0.878
CUL7	TP53	0.997
CUL7	DDB1	0.75
CUL7	IRS1	0.927
CYFIP1	MAPK1	0.907
CYFIP1	FMR1	0.999
CYFIP1	EIF4E	0.998
CYLD	TNFRSF1A	0.998
CYLD	RIPK1	0.997
CYLD	FADD	0.981
CYLD	TBK1	0.92
CYLD	XIAP	0.766
CYLD	IKBKB	0.967
CYLD	TRAF6	0.999
CYLD	IKBKG	0.999
CYP11A1	FDX1	0.999
CYP11A1	POMC	0.71
CYP11A1	MC2R	0.72
CYP11A1	NR5A1	0.867
CYP11A1	STAR	0.976
DCAF13	RBX1	0.931
DCAF13	FBL	0.999
DCAF13	RRP9	0.999
DCAF13	NEDD8	0.704
DCAF13	DDB2	0.924
DCAF13	NOP58	0.999
DCAF13	NHP2	0.817
DCAF13	DKC1	0.925
DCAF13	NHP2L1	0.967
DCAF13	DDB1	0.976
DCAF13	RPS5	0.982
DCAF13	NOP56	0.998
DCAF13	WDR36	0.999
DCP1A	EP300	0.907
DCP1A	PATL1	0.993
DCP1A	EDC3	0.999
DCP1A	DCP2	0.999
DCP1A	EIF4E	0.754
DCP1A	LSM14A	0.96
DCP1A	DDX6	0.999
DCP2	PATL1	0.999
DCP2	PABPC1	0.854
DCP2	EDC3	0.999
DCP2	DDX3X	0.707
DCP2	PARN	0.968
DCP2	LSM14A	0.975
DCP2	EIF4E	0.984
DCP2	DDX6	0.999
DDB1	ERCC1	0.932
DDB1	RBX1	0.999
DDB1	POLE2	0.839
DDB1	SKP1	0.818
DDB1	NEDD8	0.98
DDB1	UBE2M	0.855
DDB1	DDB2	0.999
DDB1	GTF2H4	0.789
DDB1	MNAT1	0.714
DDB1	EP300	0.896
DDB1	GTF2H1	0.784
DDB1	SKP2	0.981
DDB1	XPC	0.934
DDB1	ERCC3	0.877
DDB1	MYC	0.702
DDB1	PCNA	0.714
DDB1	TCEB1	0.719
DDB1	GTF2H3	0.723
DDB1	MCM10	0.723
DDB1	RPA2	0.76
DDB1	GTF2H2	0.763
DDB1	ERCC6	0.763
DDB1	GTF2H5	0.774
DDB1	ERCC4	0.806
DDB1	POLE	0.813
DDB1	ERCC5	0.839
DDB1	USP7	0.869
DDB1	UVSSA	0.878
DDB1	ERCC2	0.894
DDB1	RUVBL1	0.933
DDB1	RAD23B	0.958
DDB1	XPA	0.975
DDB2	ERCC1	0.897
DDB2	RBX1	0.999
DDB2	NEDD8	0.767
DDB2	UBE2M	0.707
DDB2	PCNA	0.706
DDB2	MNAT1	0.764
DDB2	RPA2	0.793
DDB2	GTF2H2	0.795
DDB2	GTF2H1	0.795
DDB2	GTF2H4	0.797
DDB2	GTF2H3	0.797
DDB2	GTF2H5	0.798
DDB2	EP300	0.814
DDB2	ERCC4	0.842
DDB2	ERCC2	0.845
DDB2	ERCC3	0.854
DDB2	ERCC5	0.859
DDB2	SMARCA4	0.864
DDB2	RUVBL1	0.9
DDB2	RAD23B	0.94
DDB2	TP53	0.967
DDB2	XPA	0.975
DDB2	XPC	0.989
DDX3X	EIF2S3	0.737
DDX3X	EIF3G	0.934
DDX3X	EIF2S1	0.863
DDX3X	TP53	0.724
DDX3X	PABPC1	0.992
DDX3X	USP9X	0.851
DDX3X	TBK1	0.998
DDX3X	EIF3A	0.951
DDX3X	NLRP1	0.723
DDX3X	DDX6	0.747
DDX3X	LSM14A	0.8
DDX3X	DHX36	0.806
DDX3X	IRF3	0.865
DDX3X	EIF4E	0.999
DDX6	EIF2S1	0.86
DDX6	PATL1	0.999
DDX6	PABPC1	0.947
DDX6	EDC3	0.999
DDX6	FMR1	0.716
DDX6	EIF4E	0.999
DDX6	LSM14A	0.999
DKC1	FBL	0.999
DKC1	IL2	0.902
DKC1	GAR1	0.999
DKC1	RRP9	0.976
DKC1	TERF2	0.875
DKC1	NOP58	0.999
DKC1	TINF2	0.946
DKC1	NHP2	0.999
DKC1	TERF1	0.873
DKC1	TERF2IP	0.774
DKC1	TERT	0.999
DKC1	SHQ1	0.999
DKC1	RUVBL1	0.999
DKC1	PINX1	0.968
DKC1	WRAP53	0.999
DKC1	NOP10	0.999
DKC1	HSP90AA1	0.964
DKC1	POT1	0.877
DKC1	RTEL1	0.898
DKC1	MTOR	0.907
DKC1	EIF3A	0.705
DKC1	PARN	0.71
DKC1	WDR36	0.971
DKC1	NHP2L1	0.999
DKC1	NOP56	0.999
DTNBP1	HPS5	0.947
DTNBP1	HPS3	0.945
DTNBP1	HPS6	0.946
DTNBP1	HPS1	0.768
DTNBP1	HPS4	0.945
DTNBP1	SNAPIN	0.999
DYNLL1	NFKBIA	0.938
DYNLL1	HSP90AA1	0.854
DYNLL1	OCA2	0.934
DYNLL1	PCNT	0.843
DYNLL1	TP53BP1	0.986
DYNLL1	GPHN	0.915
DYNLL1	MYO5A	0.923
EDC3	PATL1	0.992
EDC3	PABPC1	0.806
EDC3	EIF4E	0.8
EDC3	LSM14A	0.969
EDN1	MAPK1	0.927
EDN1	RAF1	0.922
EDN1	SLC9A3R1	0.907
EDN1	EP300	0.926
EDN1	EGFR	0.947
EDN1	MAP2K1	0.941
EDN1	EDNRA	0.999
EDN1	EDN3	0.848
EDN1	GNAS	0.91
EDN1	JUN	0.959
EDN1	EDNRB	0.999
EDN1	GNB1	0.9
EDN1	PRKAR1A	0.902
EDN1	VEGFA	0.923
EDN1	JAK2	0.928
EDN1	HRAS	0.93
EDN1	PLCB3	0.953
EDN3	KITLG	0.714
EDN3	EDNRA	0.999
EDN3	SOX10	0.801
EDN3	EDNRB	0.999
EDNRA	EGFR	0.936
EDNRA	EDNRB	0.908
EDNRA	JAK2	0.91
EDNRA	GNAS	0.919
EDNRA	PLCB3	0.932
EDNRB	SOX10	0.888
EDNRB	PLCB3	0.912
EGFR	ERCC1	0.722
EGFR	TNFRSF1A	0.847
EGFR	KRT14	0.732
EGFR	MAPK1	0.962
EGFR	IL2	0.815
EGFR	KITLG	0.905
EGFR	RAF1	0.788
EGFR	KRT5	0.811
EGFR	KRAS	0.998
EGFR	MDM2	0.87
EGFR	SLC9A3R1	0.982
EGFR	GAB1	0.998
EGFR	PIK3CA	0.996
EGFR	FGF2	0.889
EGFR	IGF1R	0.808
EGFR	TP53	0.908
EGFR	RASA1	0.999
EGFR	PTPN22	0.719
EGFR	UBASH3A	0.721
EGFR	SNAI2	0.738
EGFR	IL15	0.743
EGFR	FGF9	0.762
EGFR	TRAF6	0.763
EGFR	JUN	0.764
EGFR	IKBKG	0.765
EGFR	NF1	0.782
EGFR	XRCC6	0.806
EGFR	MYC	0.812
EGFR	NTRK2	0.826
EGFR	TLR4	0.838
EGFR	NEDD4	0.849
EGFR	EIF3A	0.861
EGFR	UBE2D3	0.905
EGFR	UBE2D1	0.911
EGFR	PTEN	0.931
EGFR	LCK	0.932
EGFR	VEGFA	0.944
EGFR	FAS	0.946
EGFR	GAB2	0.953
EGFR	YWHAZ	0.959
EGFR	IRS1	0.961
EGFR	JAK2	0.974
EGFR	MTOR	0.978
EGFR	NRAS	0.985
EGFR	GPNMB	0.994
EGFR	HRAS	0.996
EGFR	PIK3R1	0.997
EGFR	PTPN1	0.999
EGFR	PTPN11	0.999
EGFR	SOS1	0.999
EGFR	GRB2	0.999
EGFR	HSP90AA1	0.999
EGR2	EP300	0.845
EGR2	SMARCA4	0.847
EGR2	JUN	0.858
EGR2	SOX10	0.987
EIF1	EIF5	0.999
EIF1	EIF2S3	0.998
EIF1	EIF3G	0.998
EIF1	EIF2S1	0.999
EIF1	EIF2B5	0.745
EIF1	EIF3A	0.999
EIF1	EIF6	0.851
EIF1	EIF2S2	0.999
EIF1	RPS5	0.964
EIF1	EIF4E	0.984
EIF2B1	EIF5	0.764
EIF2B1	EIF2S3	0.996
EIF2B1	EIF2S1	0.999
EIF2B1	EIF2B5	0.999
EIF2B1	EIF2B3	0.999
EIF2B1	EIF2S2	0.999
EIF2B3	EIF5	0.817
EIF2B3	EIF2S3	0.998
EIF2B3	EIF2S1	0.999
EIF2B3	EIF2B5	0.999
EIF2B3	EIF2S2	0.999
EIF2B5	EIF5	0.91
EIF2B5	EIF2S3	0.999
EIF2B5	EIF2S1	0.999
EIF2B5	EIF2S2	0.999
EIF2S1	EIF5	0.999
EIF2S1	EIF2S3	0.999
EIF2S1	EIF3G	0.996
EIF2S1	MTOR	0.72
EIF2S1	NHP2L1	0.732
EIF2S1	PABPC1	0.781
EIF2S1	HSP90AA1	0.892
EIF2S1	PPP1CC	0.916
EIF2S1	EIF4E	0.99
EIF2S1	RPS5	0.992
EIF2S1	EIF2S2	0.999
EIF2S1	EIF3A	0.999
EIF2S2	EIF5	0.998
EIF2S2	RALY	0.917
EIF2S2	EIF2S3	0.999
EIF2S2	EIF3G	0.999
EIF2S2	EIF3A	0.999
EIF2S2	EIF6	0.793
EIF2S2	EIF4E	0.972
EIF2S2	RPS5	0.976
EIF2S3	EIF5	0.999
EIF2S3	EIF6	0.728
EIF2S3	NOP56	0.773
EIF2S3	EIF4E	0.953
EIF2S3	RPS5	0.97
EIF2S3	EIF3G	0.997
EIF2S3	EIF3A	0.999
EIF3A	EIF5	0.999
EIF3A	EIF3G	0.999
EIF3A	NARS	0.701
EIF3A	NOP58	0.848
EIF3A	NOP56	0.821
EIF3A	GRB2	0.918
EIF3A	EIF4E	0.98
EIF3A	RPS5	0.986
EIF3G	EIF5	0.998
EIF3G	GAR1	0.828
EIF3G	HERC2	0.702
EIF3G	EIF4E	0.802
EIF3G	NHP2	0.837
EIF3G	RPS5	0.991
EIF4E	EIF5	0.862
EIF4E	TSC2	0.785
EIF4E	RHEB	0.975
EIF4E	PABPC1	0.999
EIF4E	MTOR	0.999
EIF4E	FMR1	0.995
EIF4E	PTEN	0.768
EIF4E	EIF6	0.85
EIF4E	PARN	0.975
EIF4E	MYC	0.765
EIF4E	LSM14A	0.923
EIF5	RPS5	0.905
EIF6	FBL	0.97
EIF6	NOP58	0.873
EIF6	NHP2	0.781
EIF6	RPS5	0.81
EIF6	NHP2L1	0.886
ENPP1	NNT	0.9
EP300	MAPK1	0.713
EP300	RBX1	0.735
EP300	GZMB	0.909
EP300	NFKBIA	0.982
EP300	NFKB1	0.992
EP300	SKP1	0.822
EP300	KRAS	0.941
EP300	VHL	0.942
EP300	MDM2	0.999
EP300	NKX2-5	0.712
EP300	XRCC6	0.713
EP300	GTF2H1	0.717
EP300	PTEN	0.764
EP300	USP7	0.784
EP300	H2AFX	0.784
EP300	STAT4	0.813
EP300	FBXW7	0.813
EP300	ERCC5	0.823
EP300	XPA	0.884
EP300	GTF2E1	0.902
EP300	GP1BA	0.904
EP300	PCNA	0.932
EP300	GTF2B	0.935
EP300	KAT5	0.944
EP300	KMT2A	0.949
EP300	REL	0.949
EP300	UBE2D1	0.954
EP300	GRIP1	0.963
EP300	VEGFA	0.972
EP300	SMARCA4	0.977
EP300	TP63	0.983
EP300	MITF	0.989
EP300	SKP2	0.994
EP300	TP53	0.999
EP300	RELA	0.999
EP300	JUN	0.999
EP300	IRF3	0.999
EP300	MYC	0.999
ERCC1	STRA13	0.713
ERCC1	REV1	0.717
ERCC1	USP7	0.736
ERCC1	MNAT1	0.762
ERCC1	POLE	0.781
ERCC1	UVSSA	0.804
ERCC1	FANCB	0.81
ERCC1	FANCE	0.81
ERCC1	ERCC6	0.815
ERCC1	GTF2H3	0.822
ERCC1	FANCF	0.825
ERCC1	GTF2H4	0.835
ERCC1	FAN1	0.841
ERCC1	GTF2H2	0.842
ERCC1	GTF2H5	0.848
ERCC1	FANCL	0.862
ERCC1	FANCC	0.863
ERCC1	TP53BP1	0.885
ERCC1	FANCA	0.89
ERCC1	RPA2	0.893
ERCC1	MLH1	0.895
ERCC1	GTF2H1	0.9
ERCC1	FANCG	0.906
ERCC1	PMS2	0.907
ERCC1	KAT5	0.92
ERCC1	FANCI	0.931
ERCC1	RMI1	0.938
ERCC1	RAD50	0.94
ERCC1	NBN	0.943
ERCC1	ERCC3	0.949
ERCC1	FANCM	0.949
ERCC1	TOP3A	0.954
ERCC1	FANCD2	0.955
ERCC1	MRE11A	0.965
ERCC1	MSH3	0.971
ERCC1	WRN	0.971
ERCC1	XRCC6	0.977
ERCC1	ERCC2	0.979
ERCC1	MSH6	0.985
ERCC1	RAD51	0.987
ERCC1	EXO1	0.987
ERCC1	XPC	0.987
ERCC1	ERCC5	0.994
ERCC1	RAD52	0.996
ERCC1	RAD23B	0.996
ERCC1	MSH2	0.998
ERCC1	SLX4	0.999
ERCC1	XPA	0.999
ERCC1	ERCC4	0.999
ERCC2	POLE2	0.711
ERCC2	MSH6	0.727
ERCC2	GTF2H4	0.999
ERCC2	MNAT1	0.999
ERCC2	GTF2H1	0.999
ERCC2	FANCM	0.741
ERCC2	TP53	0.838
ERCC2	GTF2E1	0.999
ERCC2	XPC	0.875
ERCC2	ERCC3	0.999
ERCC2	ERCC4	0.971
ERCC2	POLE	0.793
ERCC2	GTF2H2	0.999
ERCC2	ERCC5	0.984
ERCC2	ERCC6	0.885
ERCC2	GTF2E2	0.999
ERCC2	RAD23B	0.899
ERCC2	RAD52	0.851
ERCC2	RTEL1	0.707
ERCC2	GTF2B	0.994
ERCC2	RPA2	0.716
ERCC2	XPA	0.994
ERCC2	RAD51	0.836
ERCC2	UVSSA	0.837
ERCC2	GTF2H5	0.999
ERCC2	GTF2H3	0.999
ERCC3	MLH1	0.798
ERCC3	MSH2	0.778
ERCC3	MSH6	0.765
ERCC3	GTF2H4	0.999
ERCC3	MNAT1	0.999
ERCC3	MSH3	0.733
ERCC3	PMS2	0.789
ERCC3	GTF2H1	0.999
ERCC3	FANCM	0.904
ERCC3	TP53	0.825
ERCC3	GTF2E1	0.999
ERCC3	XPC	0.945
ERCC3	PCNA	0.702
ERCC3	XRCC6	0.711
ERCC3	POLE	0.769
ERCC3	RECQL4	0.769
[truncated: 2,670 more rows]
