# Supplementary material for: Disease–Gene Networks of Skin Pigmentation Disorders and Reconstruction of Protein–Protein Interaction Networks
Source: Bioengineering (Basel). 2022 Dec 21;10(1):13. doi: 10.3390/bioengineering10010013 (PMC9854651; doi:10.3390/bioengineering10010013)
Supplement: Supplementary file 1 [file bioengineering-10-00013-s001.zip › Table S5 Bioengineering FINAL.xlsx]

## Sheet: Sheet1
Table S5. Nodes of expanded protein-protein interaction network.
Gene ID (STRING)	Gene ID (SysGO)	Process (1)	Process (2)	Process (3)	Main location	Disease gene	Class disease gene	In A375	Expression in A375 (LFQ)	In FM55	Expression in FM55(LFQ)
ABL1	ABL1	1_26_30_non-receptor tyrosine kinase	Protein kinases	Signaling	01_A_Cytosol	#N/A	#N/A	#N/A	#N/A	#N/A	#N/A
ACD	ACD	1_4_DNA Repair	DNA Repair	Chromatin organization & DNA repair	03_C_Nucleoplasm	ACD	Hyperpigmentation disorder	#N/A	#N/A	#N/A	#N/A
ADAM10	ADAM10	2_1_1_Degradation of the extracellular matrix	ECM organisation	ECM organisation	04_EXTRACELLULAR	ADAM10	Hyperpigmentation disorder	#N/A	#N/A	#N/A	#N/A
ADAR	ADAR	1_2_Metabolism of nucleotides	Metabolism of nucleotides & phosphates	Metabolism	03_A_Nucleus	ADAR	Hyper & mixed	ADAR	36889	ADAR	47524.3
AP3B1	AP3B1	1_26_29_adapters/scaffolds	Adapters/scaffolds	Signaling	01_B_3_Golgi apparatus	AP3B1	Hypopigmentation disorder	AP3B1	175235	AP3B1	164447
AP3D1	AP3D1	1_26_29_adapters/scaffolds	Adapters/scaffolds	Signaling	01_B_3_Golgi apparatus	AP3D1	Hypopigmentation disorder	AP3D1	194830	AP3D1	209405
AP3M1	AP3M1	1_8_2_Protein folding	Adapters/scaffolds	Protein translation, folding, modification & degradation	01_B_3_Golgi apparatus	#N/A	#N/A	AP3M1	175242	AP3M1	188138
AP3S1	AP3S1	1_26_29_adapters/scaffolds	Adapters/scaffolds	Signaling	01_B_3_Golgi apparatus	#N/A	#N/A	AP3S1	231563	AP3S1	166673
APC2	APC2	3_2_11_Signaling by Wnt	Signaling - Cell fates	Signaling	01_D_3f_Cytokinetic bridge	APC2	Hyperpigmentation disorder	#N/A	#N/A	#N/A	#N/A
APH1A	APH1A	3_9_Development	Developmental	Developmental	01_B_2_Endoplasmic reticulum	#N/A	#N/A	#N/A	#N/A	#N/A	#N/A
APITD1	CENPS	1_15_4_Tubulin	Cytoskeleton	Cytoskeleton	01_D_3h_Mitotic spindle	#N/A	#N/A	#N/A	#N/A	#N/A	#N/A
ARRB2	ARRB2	1_26_42_arrestin	Signaling - Other	Signaling	01_A_Cytosol	#N/A	#N/A	#N/A	#N/A	#N/A	#N/A
ATM	ATM	1_26_28_serine/threonine kinase	Protein kinases	Signaling	03_C_Nucleoplasm	ATM	Mixed hypo- & hyperpigmentation disorder	ATM	1.10383e+06	ATM	973830
ATOX1	ATOX1	1_25_2_Detoxification of Reactive Oxygen Species	Signaling - ROS/hypoxia, heat stress	Signaling	01_A_Cytosol	#N/A	#N/A	ATOX1	152466	ATOX1	135958
ATP7A	ATP7A	1_25_2_Detoxification of Reactive Oxygen Species	Signaling - ROS/hypoxia, heat stress	Signaling	01_B_3_Golgi apparatus	ATP7A	Hypopigmentation disorder	#N/A	#N/A	#N/A	#N/A
ATP7B	ATP7B	1_25_2_Detoxification of Reactive Oxygen Species	Signaling - ROS/hypoxia, heat stress	Signaling	01_B_3_Golgi apparatus	ATP7B	Hyperpigmentation disorder	#N/A	#N/A	#N/A	#N/A
ATXN2	ATXN2	1_3_Chromatin organization	Chromatin organization	Chromatin organization & DNA repair	03_D_Chromatin	ATXN2	Hypopigmentation disorder	ATXN2	137920	ATXN2	152982
B2M	B2M	3_5_1_Adaptive Immune System	Adaptive Immune System	Immune system & Inflammation	04_EXTRACELLULAR	#N/A	#N/A	B2M	30559	B2M	54701.7
BCL10	BCL10	3_5_1_Adaptive Immune System	Adaptive Immune System	Immune system & Inflammation	03_C_Nucleoplasm	#N/A	#N/A	BCL10	62909.5	BCL10	47026.7
BCL2L1	BCL2L1	4_2_Programmed Cell Death	Cell death	Signaling	01_B_1_Mitochondria	#N/A	#N/A	#N/A	#N/A	#N/A	#N/A
BCL2L11	BCL2L11	4_2_Programmed Cell Death	Cell death	Signaling	01_B_1_Mitochondria	BCL2L11	Hypopigmentation disorder	#N/A	#N/A	#N/A	#N/A
BCL2L12	BCL2L12	4_2_Programmed Cell Death	Cell death	Signaling	01_A_Cytosol	BCL2L12	Hypopigmentation disorder	#N/A	#N/A	#N/A	#N/A
BLM	BLM	1_8_4_SUMOylation	Post-translational protein modification	Protein translation, folding, modification & degradation	03_A_Nucleus	BLM	Mixed hypo- & hyperpigmentation disorder	#N/A	#N/A	#N/A	#N/A
BLOC1S3	BLOC1S3	1_14_Lysosomes	Lysosomes	Organelles	01_B_4_Lysosomes	BLOC1S3	Hypopigmentation disorder	#N/A	#N/A	#N/A	#N/A
BLOC1S5	BLOC1S5	1_14_Lysosomes	Lysosomes	Organelles	01_B_4_Lysosomes	BLOC1S5	Hypopigmentation disorder	#N/A	#N/A	#N/A	#N/A
BLOC1S6	BLOC1S6	1_14_Lysosomes	Lysosomes	Organelles	01_B_4_Lysosomes	BLOC1S6	Hypopigmentation disorder	#N/A	#N/A	#N/A	#N/A
BOP1	BOP1	1_6_2_Metabolism of rRNA	Metabolism of rRNA	Metabolism	03_H_Necleoli	#N/A	#N/A	#N/A	#N/A	#N/A	#N/A
BRAF	BRAF	1_26_16_mitogen-activated protein kinase kinase kinase	Protein kinases	Signaling	01_A_Cytosol	BRAF	Hyperpigmentation disorder	#N/A	#N/A	#N/A	#N/A
BRCA1	BRCA1	1_4_DNA Repair	DNA Repair	Chromatin organization & DNA repair	03_C_Nucleoplasm	#N/A	#N/A	#N/A	#N/A	#N/A	#N/A
BRCA2	BRCA2	1_4_DNA Repair	DNA Repair	Chromatin organization & DNA repair	03_C_Nucleoplasm	BRCA2	Mixed hypo- & hyperpigmentation disorder	#N/A	#N/A	#N/A	#N/A
BRIP1	BRIP1	1_4_DNA Repair	DNA Repair	Chromatin organization & DNA repair	03_C_Nucleoplasm	BRIP1	Mixed hypo- & hyperpigmentation disorder	#N/A	#N/A	#N/A	#N/A
BTNL2	BTNL2	3_5_1_Adaptive Immune System	Adaptive Immune System	Immune system & Inflammation	04_EXTRACELLULAR	BTNL2	Hypopigmentation disorder	#N/A	#N/A	#N/A	#N/A
BTRC	BTRC	1_8_11_Neddylation	Post-translational protein modification	Protein translation, folding, modification & degradation	03_C_Nucleoplasm	#N/A	#N/A	#N/A	#N/A	#N/A	#N/A
C10orf11	LRMDA	4_5_Cell fate_differentiation	Signaling - Cell fates	Signaling	05_UNKNOWN	LRMDA	Hypopigmentation disorder	#N/A	#N/A	#N/A	#N/A
C17orf70	FAAP100	1_4_DNA Repair	DNA Repair	Chromatin organization & DNA repair	03_C_Nucleoplasm	#N/A	#N/A	#N/A	#N/A	#N/A	#N/A
C19orf40	FAAP24	1_4_DNA Repair	DNA Repair	Chromatin organization & DNA repair	03_C_Nucleoplasm	#N/A	#N/A	#N/A	#N/A	#N/A	#N/A
C1orf86	FAAP20	1_4_DNA Repair	DNA Repair	Chromatin organization & DNA repair	03_C_Nucleoplasm	#N/A	#N/A	#N/A	#N/A	#N/A	#N/A
CAB39	CAB39	1_26_43_calcium binding protein	Signaling - Other	Signaling	01_A_Cytosol	#N/A	#N/A	CAB39	156957	CAB39	137920
CAND1	CAND1	1_8_11_Neddylation	Post-translational protein modification	Protein translation, folding, modification & degradation	03_A_Nucleus	#N/A	#N/A	CAND1	1.01455e+06	CAND1	927735
CASP1	CASP1	4_2_Programmed Cell Death	Cell death	Signaling	01_A_Cytosol	#N/A	#N/A	#N/A	#N/A	#N/A	#N/A
CASP7	CASP7	4_2_Programmed Cell Death	Cell death	Signaling	01_A_Cytosol	CASP7	Hypopigmentation disorder	CASP7	95720.3	CASP7	70894.7
CASP8	CASP8	4_2_Programmed Cell Death	Cell death	Signaling	01_A_Cytosol	#N/A	#N/A	CASP8	175738	CASP8	146448
CBSL	CBSL	1_7_Metabolism of amino acids and derivatives	Metabolism of amino acids and derivatives	Metabolism	03_H_Necleoli	#N/A	#N/A	#N/A	#N/A	#N/A	#N/A
CCL20	CCL20	3_5_3_Cytokine Signaling in Immune system	GPCR signaling	Signaling	04_EXTRACELLULAR	#N/A	#N/A	#N/A	#N/A	#N/A	#N/A
CCNA2	CCNA2	4_1_2_Cell Cycle	Signaling - Cell fates	Signaling	03_A_Nucleus	#N/A	#N/A	#N/A	#N/A	#N/A	#N/A
CCNH	CCNH	4_1_2_Cell Cycle	Signaling - Cell fates	Signaling	03_A_Nucleus	#N/A	#N/A	CCNH	42637.3	CCNH	25318.2
CD22	CD22	3_5_1_Adaptive Immune System	Adaptive Immune System	Immune system & Inflammation	02_B_Cell membrane	#N/A	#N/A	#N/A	#N/A	#N/A	#N/A
CD28	CD28	3_5_1_Adaptive Immune System	Adaptive Immune System	Immune system & Inflammation	02_B_Cell membrane	#N/A	#N/A	#N/A	#N/A	#N/A	#N/A
CD74	CD74	3_5_1_Adaptive Immune System	Adaptive Immune System	Immune system & Inflammation	02_B_Cell membrane	#N/A	#N/A	CD74	58383	CD74	91175.2
CD80	CD80	3_5_1_Adaptive Immune System	Adaptive Immune System	Immune system & Inflammation	02_B_Cell membrane	CD80	Hypopigmentation disorder	#N/A	#N/A	#N/A	#N/A
CD86	CD86	3_5_1_Adaptive Immune System	Adaptive Immune System	Immune system & Inflammation	02_B_Cell membrane	#N/A	#N/A	#N/A	#N/A	#N/A	#N/A
CDC34	CDC34	4_1_2_Cell Cycle	Signaling - Cell fates	Signaling	03_A_Nucleus	#N/A	#N/A	#N/A	#N/A	#N/A	#N/A
CDC45	CDC45	4_1_2_Cell Cycle	Signaling - Cell fates	Signaling	03_A_Nucleus	#N/A	#N/A	CDC45	15163.5	CDC45	7216.17
CDC6	CDC6	4_1_2_Cell Cycle	Signaling - Cell fates	Signaling	03_A_Nucleus	#N/A	#N/A	#N/A	#N/A	#N/A	#N/A
CDC7	CDC7	4_1_2_Cell Cycle	Signaling - Cell fates	Signaling	03_A_Nucleus	#N/A	#N/A	#N/A	#N/A	#N/A	#N/A
CDH23	CDH23	3_4_Cell_cell_junctions_adhesion	Cell_cell_junctions_adhesion	Cell junction & adhesion	02_A_Cell-cell-junctions	CDH23	Hypopigmentation disorder	#N/A	#N/A	#N/A	#N/A
CDH3	CDH3	3_4_Cell_cell_junctions_adhesion	Cell_cell_junctions_adhesion	Cell junction & adhesion	02_A_Cell-cell-junctions	CDH3	Mixed hypo- & hyperpigmentation disorder	#N/A	#N/A	#N/A	#N/A
CDK2	CDK2	4_1_2_Cell Cycle	Signaling - Cell fates	Signaling	03_C_Nucleoplasm	#N/A	#N/A	CDK2	149667	CDK2	103078
CDK4	CDK4	4_1_2_Cell Cycle	Signaling - Cell fates	Signaling	03_A_Nucleus	#N/A	#N/A	CDK4	100951	CDK4	79261.5
CDK5RAP2	CDK5RAP2	4_1_2_Cell Cycle	Signaling - Cell fates	Signaling	02_A_Cell-cell-junctions	#N/A	#N/A	CDK5RAP2	22579.8	CDK5RAP2	14520.5
CDK6	CDK6	4_1_2_Cell Cycle	Signaling - Cell fates	Signaling	03_C_Nucleoplasm	#N/A	#N/A	CDK6	279968	CDK6	243488
CDK7	CDK7	4_1_2_Cell Cycle	Signaling - Cell fates	Signaling	03_A_Nucleus	#N/A	#N/A	CDK7	96660.3	CDK7	69908
CDKN2A	CDKN2A	4_1_2_Cell Cycle	Signaling - Cell fates	Signaling	03_A_Nucleus	CDKN2A	Hyperpigmentation disorder	#N/A	#N/A	#N/A	#N/A
CDT1	CDT1	4_1_1_DNA Replication	DNA Replication	DNA Replication	03_C_Nucleoplasm	#N/A	#N/A	#N/A	#N/A	#N/A	#N/A
CETN2	CETN2	1_15_4_Tubulin	Cytoskeleton	Cytoskeleton	01_D_3_Microtubules	#N/A	#N/A	CETN2	120579	CETN2	97659.5
CHEK2	CHEK2	4_1_2_Cell Cycle	Signaling - Cell fates	Signaling	03_A_Nucleus	#N/A	#N/A	#N/A	#N/A	#N/A	#N/A
CHUK	CHUK	1_26_34_other_kinases	Protein kinases	Signaling	03_C_Nucleoplasm	#N/A	#N/A	CHUK	39881.3	CHUK	26494.3
CNOT1	CNOT1	1_6_3_Metabolism of mRNA	Metabolism of mRNA & Translation	Protein translation, folding, modification & degradation	03_A_Nucleus	#N/A	#N/A	CNOT1	170835	CNOT1	164327
CREBBP	CREBBP	1_5_2_Transcription factors	Transcription & transcription factors	Transcription	03_C_Nucleoplasm	#N/A	#N/A	CREBBP	27248.5	CREBBP	26167.3
CTC1	CTC1	4_1_1_DNA Replication	DNA Replication	DNA Replication	03_C_Nucleoplasm	CTC1	Hyperpigmentation disorder	#N/A	#N/A	#N/A	#N/A
CTH	CTH	1_7_Metabolism of amino acids and derivatives	Metabolism of amino acids and derivatives	Metabolism	01_A_Cytosol	#N/A	#N/A	CTH	27390.8	CTH	30206.3
CTLA4	CTLA4	3_5_1_Adaptive Immune System	Adaptive Immune System	Immune system & Inflammation	02_B_Cell membrane	CTLA4	Hypopigmentation disorder	#N/A	#N/A	#N/A	#N/A
CTNNB1	CTNNB1	3_4_Cell_cell_junctions_adhesion	Cell_cell_junctions_adhesion	Cell junction & adhesion	02_A_Cell-cell-junctions	#N/A	#N/A	CTNNB1	131545	CTNNB1	95901.3
CUL1	CUL1	1_8_11_Neddylation	Post-translational protein modification	Protein translation, folding, modification & degradation	01_A_Cytosol	#N/A	#N/A	CUL1	211360	CUL1	185977
CUL2	CUL2	1_8_11_Neddylation	Post-translational protein modification	Protein translation, folding, modification & degradation	01_A_Cytosol	#N/A	#N/A	CUL2	123293	CUL2	93369.2
CUL3	CUL3	1_8_11_Neddylation	Post-translational protein modification	Protein translation, folding, modification & degradation	01_B_3_Golgi apparatus	#N/A	#N/A	CUL3	211015	CUL3	179608
CUL4A	CUL4A	1_8_11_Neddylation	Post-translational protein modification	Protein translation, folding, modification & degradation	03_C_Nucleoplasm	#N/A	#N/A	CUL4A	130142	CUL4A	123797
CUL4B	CUL4B	1_8_11_Neddylation	Post-translational protein modification	Protein translation, folding, modification & degradation	03_A_Nucleus	#N/A	#N/A	CUL4B	151073	CUL4B	105600
CUL5	CUL5	1_8_11_Neddylation	Post-translational protein modification	Protein translation, folding, modification & degradation	01_A_Cytosol	#N/A	#N/A	CUL5	81439.2	CUL5	83686.8
CUL7	CUL7	1_8_11_Neddylation	Post-translational protein modification	Protein translation, folding, modification & degradation	01_B_3_Golgi apparatus	#N/A	#N/A	CUL7	44124.7	CUL7	43568.5
CYFIP1	CYFIP1	3_5_2_Innate Immune System	Innate Immune System	Immune system & Inflammation	01_A_Cytosol	#N/A	#N/A	CYFIP1	349797	CYFIP1	309590
CYLD	CYLD	1_8_13_Deubiquitination	Post-translational protein modification	Protein translation, folding, modification & degradation	01_D_3_Microtubules	#N/A	#N/A	#N/A	#N/A	#N/A	#N/A
CYP11A1	CYP11A1	1_25_1_Biological oxidations	Metabolism - Other	Metabolism	01_B_1_Mitochondria	CYP11A1	Hyperpigmentation disorder	#N/A	#N/A	#N/A	#N/A
DCAF13	DCAF13	1_8_11_Neddylation	Post-translational protein modification	Protein translation, folding, modification & degradation	03_A_Nucleus	#N/A	#N/A	#N/A	#N/A	#N/A	#N/A
DCP1A	DCP1A	1_6_3_Metabolism of mRNA	Metabolism of mRNA & Translation	Protein translation, folding, modification & degradation	03_A_Nucleus	#N/A	#N/A	DCP1A	80581.2	DCP1A	88759.5
DCP2	DCP2	1_6_3_Metabolism of mRNA	Metabolism of mRNA & Translation	Protein translation, folding, modification & degradation	03_A_Nucleus	#N/A	#N/A	#N/A	#N/A	#N/A	#N/A
DDB1	DDB1	1_4_DNA Repair	DNA Repair	Chromatin organization & DNA repair	03_C_Nucleoplasm	#N/A	#N/A	DDB1	346173	DDB1	339265
DDB2	DDB2	1_4_DNA Repair	DNA Repair	Chromatin organization & DNA repair	03_C_Nucleoplasm	DDB2	Mixed hypo- & hyperpigmentation disorder	DDB2	109310	DDB2	71791.8
DDX3X	DDX3X	1_6_3_Metabolism of mRNA	Metabolism of mRNA & Translation	Protein translation, folding, modification & degradation	03_A_Nucleus	DDX3X	Hypopigmentation disorder	#N/A	#N/A	#N/A	#N/A
DDX6	DDX6	1_6_3_Metabolism of mRNA	Metabolism of mRNA & Translation	Protein translation, folding, modification & degradation	01_A_Cytosol	DDX6	Hypopigmentation disorder	DDX6	614560	DDX6	672523
DHX36	DHX36	1_6_3_Metabolism of mRNA	Metabolism of mRNA & Translation	Protein translation, folding, modification & degradation	01_A_Cytosol	#N/A	#N/A	DHX36	131392	DHX36	107165
DKC1	DKC1	1_6_2_Metabolism of rRNA	Metabolism of rRNA	Metabolism	03_H_Necleoli	DKC1	Hyperpigmentation disorder	DKC1	1292.23	DKC1	1411.75
DTNBP1	DTNBP1	3_3_Neuronal System_synapses_channels	Neuronal System_synapses_channels	Neuronal System_synapses_channels	01_B_6_Melanosomes	DTNBP1	Hypopigmentation disorder	DTNBP1	59731.2	DTNBP1	52065.8
DYNLL1	DYNLL1	1_15_2_Myosin_dynein_kinesin	Cytoskeleton	Cytoskeleton	01_D_3_Microtubules	#N/A	#N/A	DYNLL1	314698	DYNLL1	316078
EDC3	EDC3	1_6_3_Metabolism of mRNA	Metabolism of mRNA & Translation	Protein translation, folding, modification & degradation	01_A_Cytosol	#N/A	#N/A	EDC3	147182	EDC3	147666
EDN1	EDN1	3_12_Hormone activity	Hormones	Signaling	04_EXTRACELLULAR	#N/A	#N/A	#N/A	#N/A	#N/A	#N/A
EDN3	EDN3	3_12_Hormone activity	Hormones	Signaling	04_EXTRACELLULAR	EDN3	Hypopigmentation disorder	#N/A	#N/A	#N/A	#N/A
EDNRA	EDNRA	3_6_23_Endothelin receptors	GPCR signaling	Signaling	02_B_Cell membrane	#N/A	#N/A	#N/A	#N/A	#N/A	#N/A
EDNRB	EDNRB	3_6_23_Endothelin receptors	GPCR signaling	Signaling	02_B_Cell membrane	EDNRB	Hypopigmentation disorder	#N/A	#N/A	#N/A	#N/A
EGFR	EGFR	3_2_22_ERBB family signaling	Signaling - Cell fates	Signaling	02_B_Cell membrane	#N/A	#N/A	#N/A	#N/A	#N/A	#N/A
EGR2	EGR2	1_5_2_Transcription factors	Transcription & transcription factors	Transcription	03_C_Nucleoplasm	EGR2	Hypopigmentation disorder	#N/A	#N/A	#N/A	#N/A
EIF1	EIF1	1_8_1_Translation	Metabolism of mRNA & Translation	Protein translation, folding, modification & degradation	01_C_3_Ribosomes	#N/A	#N/A	EIF1	391400	EIF1	350342
EIF2B1	EIF2B1	1_8_1_Translation	Metabolism of mRNA & Translation	Protein translation, folding, modification & degradation	01_C_3_Ribosomes	#N/A	#N/A	EIF2B1	557403	EIF2B1	508718
EIF2B3	EIF2B3	1_8_1_Translation	Metabolism of mRNA & Translation	Protein translation, folding, modification & degradation	01_C_3_Ribosomes	#N/A	#N/A	EIF2B3	129474	EIF2B3	121990
EIF2B5	EIF2B5	1_8_1_Translation	Metabolism of mRNA & Translation	Protein translation, folding, modification & degradation	01_C_3_Ribosomes	#N/A	#N/A	EIF2B5	103256	EIF2B5	100957
EIF2S1	EIF2S1	1_8_1_Translation	Metabolism of mRNA & Translation	Protein translation, folding, modification & degradation	01_C_3_Ribosomes	#N/A	#N/A	EIF2S1	1111060	EIF2S1	1.26622e+06
EIF2S2	EIF2S2	1_8_1_Translation	Metabolism of mRNA & Translation	Protein translation, folding, modification & degradation	01_C_3_Ribosomes	EIF2S2	Hyperpigmentation disorder	EIF2S2	262185	EIF2S2	319287
EIF2S3	EIF2S3	1_8_1_Translation	Metabolism of mRNA & Translation	Protein translation, folding, modification & degradation	01_C_3_Ribosomes	#N/A	#N/A	#N/A	#N/A	#N/A	#N/A
EIF3A	EIF3A	1_8_1_Translation	Metabolism of mRNA & Translation	Protein translation, folding, modification & degradation	01_C_3_Ribosomes	#N/A	#N/A	EIF3A	568910	EIF3A	612275
EIF3G	EIF3G	1_8_1_Translation	Metabolism of mRNA & Translation	Protein translation, folding, modification & degradation	01_C_3_Ribosomes	#N/A	#N/A	EIF3G	405395	EIF3G	424130
EIF4E	EIF4E	1_8_1_Translation	Metabolism of mRNA & Translation	Protein translation, folding, modification & degradation	01_C_3_Ribosomes	#N/A	#N/A	EIF4E	262793	EIF4E	258070
EIF5	EIF5	1_8_1_Translation	Metabolism of mRNA & Translation	Protein translation, folding, modification & degradation	01_C_3_Ribosomes	#N/A	#N/A	EIF5	437708	EIF5	489640
EIF6	EIF6	1_8_1_Translation	Metabolism of mRNA & Translation	Protein translation, folding, modification & degradation	01_C_3_Ribosomes	EIF6	Hyperpigmentation disorder	EIF6	2.10317e+06	EIF6	2259350
ENPP1	ENPP1	1_18_Metabolism of vitamins and cofactors	Metabolism of vitamins and cofactors	Metabolism	04_EXTRACELLULAR	ENPP1	Hypopigmentation disorder	#N/A	#N/A	#N/A	#N/A
EP300	EP300	1_3_Chromatin organization	Chromatin organization	Chromatin organization & DNA repair	03_D_Chromatin	#N/A	#N/A	#N/A	#N/A	#N/A	#N/A
ERCC1	ERCC1	1_4_DNA Repair	DNA Repair	Chromatin organization & DNA repair	03_C_Nucleoplasm	ERCC1	Mixed hypo- & hyperpigmentation disorder	ERCC1	18250.5	ERCC1	11238.8
ERCC2	ERCC2	1_4_DNA Repair	DNA Repair	Chromatin organization & DNA repair	03_C_Nucleoplasm	ERCC2	Mixed hypo- & hyperpigmentation disorder	#N/A	#N/A	#N/A	#N/A
ERCC3	ERCC3	1_4_DNA Repair	DNA Repair	Chromatin organization & DNA repair	03_C_Nucleoplasm	ERCC3	Mixed hypo- & hyperpigmentation disorder	#N/A	#N/A	#N/A	#N/A
ERCC4	ERCC4	1_4_DNA Repair	DNA Repair	Chromatin organization & DNA repair	03_C_Nucleoplasm	ERCC4	Hyperpigmentation disorder	ERCC4	65371.2	ERCC4	49739.5
ERCC5	ERCC5	1_4_DNA Repair	DNA Repair	Chromatin organization & DNA repair	03_C_Nucleoplasm	ERCC5	Mixed hypo- & hyperpigmentation disorder	ERCC5	212881	ERCC5	147940
ERCC6	ERCC6	1_4_DNA Repair	DNA Repair	Chromatin organization & DNA repair	03_C_Nucleoplasm	ERCC6	Mixed hypo- & hyperpigmentation disorder	#N/A	#N/A	#N/A	#N/A
ESCO2	ESCO2	4_1_2_Cell Cycle	Signaling - Cell fates	Signaling	03_A_Nucleus	ESCO2	Hypopigmentation disorder	#N/A	#N/A	#N/A	#N/A
EXO1	EXO1	1_4_DNA Repair	DNA Repair	Chromatin organization & DNA repair	03_C_Nucleoplasm	#N/A	#N/A	#N/A	#N/A	#N/A	#N/A
FADD	FADD	4_2_Programmed Cell Death	Cell death	Signaling	01_A_Cytosol	#N/A	#N/A	FADD	138228	FADD	94179.7
FADS2	FADS2	1_1_3_Fatty acid metabolism	Lipid & FA metabolism	Metabolism	01_B_2_b_Smooth ER	FADS2	Hypopigmentation disorder	#N/A	#N/A	#N/A	#N/A
FAN1	FAN1	1_4_DNA Repair	DNA Repair	Chromatin organization & DNA repair	03_C_Nucleoplasm	#N/A	#N/A	#N/A	#N/A	#N/A	#N/A
FANCA	FANCA	1_4_DNA Repair	DNA Repair	Chromatin organization & DNA repair	03_C_Nucleoplasm	FANCA	Hyper, Hypo & mixed	#N/A	#N/A	#N/A	#N/A
FANCB	FANCB	1_4_DNA Repair	DNA Repair	Chromatin organization & DNA repair	03_C_Nucleoplasm	FANCB	Mixed hypo- & hyperpigmentation disorder	#N/A	#N/A	#N/A	#N/A
FANCC	FANCC	1_4_DNA Repair	DNA Repair	Chromatin organization & DNA repair	03_C_Nucleoplasm	FANCC	Mixed hypo- & hyperpigmentation disorder	#N/A	#N/A	#N/A	#N/A
FANCD2	FANCD2	1_4_DNA Repair	DNA Repair	Chromatin organization & DNA repair	03_C_Nucleoplasm	FANCD2	Mixed hypo- & hyperpigmentation disorder	FANCD2	27773.3	FANCD2	15003.2
FANCE	FANCE	1_4_DNA Repair	DNA Repair	Chromatin organization & DNA repair	03_C_Nucleoplasm	FANCE	Mixed hypo- & hyperpigmentation disorder	#N/A	#N/A	#N/A	#N/A
FANCF	FANCF	1_4_DNA Repair	DNA Repair	Chromatin organization & DNA repair	03_C_Nucleoplasm	#N/A	#N/A	#N/A	#N/A	#N/A	#N/A
FANCG	FANCG	1_4_DNA Repair	DNA Repair	Chromatin organization & DNA repair	03_C_Nucleoplasm	#N/A	#N/A	#N/A	#N/A	#N/A	#N/A
FANCI	FANCI	1_4_DNA Repair	DNA Repair	Chromatin organization & DNA repair	03_C_Nucleoplasm	FANCI	Mixed hypo- & hyperpigmentation disorder	FANCI	81438.3	FANCI	33593.2
FANCL	FANCL	1_4_DNA Repair	DNA Repair	Chromatin organization & DNA repair	03_C_Nucleoplasm	#N/A	#N/A	#N/A	#N/A	#N/A	#N/A
FANCM	FANCM	1_4_DNA Repair	DNA Repair	Chromatin organization & DNA repair	03_C_Nucleoplasm	#N/A	#N/A	#N/A	#N/A	#N/A	#N/A
FARP2	FARP2	1_26_5_Rho_GEF	Rho GTPase and regulators	Signaling	01_A_Cytosol	FARP2	Hypopigmentation disorder	#N/A	#N/A	#N/A	#N/A
FAS	FAS	4_2_Programmed Cell Death	Cell death	Signaling	04_EXTRACELLULAR	#N/A	#N/A	#N/A	#N/A	#N/A	#N/A
FASLG	FASLG	4_2_Programmed Cell Death	Cell death	Signaling	04_EXTRACELLULAR	FASLG	Hypopigmentation disorder	#N/A	#N/A	#N/A	#N/A
FBL	FBL	1_6_2_Metabolism of rRNA	Metabolism of rRNA	Metabolism	03_H_Necleoli	#N/A	#N/A	FBL	41900	FBL	22539.7
FBXW7	FBXW7	1_8_11_Neddylation	Post-translational protein modification	Protein translation, folding, modification & degradation	03_A_Nucleus	#N/A	#N/A	#N/A	#N/A	#N/A	#N/A
FDX1	FDX1	1_9_5_Mitochondrial iron-sulfur cluster biogenesis	Mitochondria	Organelles	01_B_1_d_Matrix	#N/A	#N/A	#N/A	#N/A	#N/A	#N/A
FGF2	FGF2	3_2_20_Signaling by FGFR	Signaling - Cell fates	Signaling	04_EXTRACELLULAR	#N/A	#N/A	#N/A	#N/A	#N/A	#N/A
FGF9	FGF9	3_2_20_Signaling by FGFR	Signaling - Cell fates	Signaling	04_EXTRACELLULAR	#N/A	#N/A	#N/A	#N/A	#N/A	#N/A
FGFR3	FGFR3	3_2_20_Signaling by FGFR	Signaling - Cell fates	Signaling	02_B_Cell membrane	FGFR3	Mixed hypo- & hyperpigmentation disorder	#N/A	#N/A	#N/A	#N/A
FIG4	FIG4	1_26_48_phosphatidylinositol-phosphate phosphatase	Lipid & FA metabolism	Signaling	01_B_7_Endosomes	FIG4	Hypopigmentation disorder	FIG4	4960200	FIG4	3.50713e+06
FLI1	FLI1	1_5_2_Transcription factors	Transcription & transcription factors	Transcription	03_C_Nucleoplasm	FLI1	Hypopigmentation disorder	#N/A	#N/A	#N/A	#N/A
FLNA	FLNA	1_15_1_Actin	Cytoskeleton	Cytoskeleton	01_D_1_Microfilaments (Actin)	FLNA	Hyperpigmentation disorder	FLNA	1.75733e+06	FLNA	1.55632e+06
FLT1	FLT1	3_2_16_Signaling by VEGF	Signaling - Cell fates	Signaling	02_B_Cell membrane	#N/A	#N/A	#N/A	#N/A	#N/A	#N/A
FLT4	FLT4	3_2_16_Signaling by VEGF	Signaling - Cell fates	Signaling	02_B_Cell membrane	#N/A	#N/A	#N/A	#N/A	#N/A	#N/A
FMR1	FMR1	3_9_Development	Developmental	Developmental	01_A_Cytosol	FMR1	Hyperpigmentation disorder	FMR1	20127	FMR1	19413.4
FRAS1	FRAS1	2_1_Extracellular matrix organisation	ECM organisation	ECM organisation	04_EXTRACELLULAR	FRAS1	Hypopigmentation disorder	#N/A	#N/A	#N/A	#N/A
FREM2	FREM2	2_1_Extracellular matrix organisation	ECM organisation	ECM organisation	04_EXTRACELLULAR	FREM2	Hypopigmentation disorder	#N/A	#N/A	#N/A	#N/A
FRS2	FRS2	1_26_29_adaptors/scaffolds	Adapters/scaffolds	Signaling	01_A_Cytosol	#N/A	#N/A	#N/A	#N/A	#N/A	#N/A
GAB1	GAB1	1_26_29_adapters/scaffolds	Adapters/scaffolds	Signaling	01_A_Cytosol	#N/A	#N/A	#N/A	#N/A	#N/A	#N/A
GAB2	GAB2	1_26_29_adapters/scaffolds	Adapters/scaffolds	Signaling	01_A_Cytosol	#N/A	#N/A	#N/A	#N/A	#N/A	#N/A
GAR1	GAR1	1_6_2_Metabolism of rRNA	Metabolism of rRNA	Metabolism	03_H_Necleoli	#N/A	#N/A	#N/A	#N/A	#N/A	#N/A
GINS1	GINS1	4_1_1_DNA Replication	DNA Replication	DNA Replication	03_C_Nucleoplasm	#N/A	#N/A	GINS1	56964.5	GINS1	32795.5
GINS2	GINS2	4_1_1_DNA Replication	DNA Replication	DNA Replication	03_C_Nucleoplasm	#N/A	#N/A	#N/A	#N/A	#N/A	#N/A
GINS4	GINS4	4_1_1_DNA Replication	DNA Replication	DNA Replication	03_C_Nucleoplasm	#N/A	#N/A	#N/A	#N/A	#N/A	#N/A
GNAS	GNAS	1_26_49_G protein	Signaling - G protein	Signaling	02_B_Cell membrane	GNAS	Hyperpigmentation disorder	GNAS	134667	GNAS	203662
GNB1	GNB1	1_26_49_G protein	Signaling - G protein	Signaling	02_B_Cell membrane	#N/A	#N/A	GNB1	268504	GNB1	331425
GP1BA	GP1BA	3_11_Hemostasis	Hemostasis	Other	02_B_Cell membrane	#N/A	#N/A	#N/A	#N/A	#N/A	#N/A
GPHN	GPHN	1_18_Metabolism of vitamins and cofactors	Metabolism of vitamins and cofactors	Metabolism	01_A_Cytosol	GPHN	Mixed hypo- & hyperpigmentation disorder	GPHN	43910.7	GPHN	59320.5
GPNMB	GPNMB	3_7_other membrane proteins	Signaling - Other	Signaling	02_B_Cell membrane	GPNMB	Mixed hypo- & hyperpigmentation disorder	GPNMB	12755	GPNMB	53152.8
GPR143	GPR143	3_6_1_Orphan and other 7TM receptors	GPCR signaling	Signaling	01_B_6_Melanosomes	GPR143	Hypopigmentation disorder	#N/A	#N/A	#N/A	#N/A
GPR29	CCR6	3_5_3_Cytokine Signaling in Immune system	GPCR signaling	Signaling	02_B_Cell membrane	CCR6	Hypopigmentation disorder	#N/A	#N/A	#N/A	#N/A
GRB2	GRB2	1_26_29_adapters/scaffolds	Adapters/scaffolds	Signaling	01_A_Cytosol	#N/A	#N/A	GRB2	130071	GRB2	129168
GRIA2	GRIA2	3_3_Neuronal System_synapses_channels	Neuronal System_synapses_channels	Neuronal System_synapses_channels	02_B_Cell membrane	#N/A	#N/A	#N/A	#N/A	#N/A	#N/A
GRIP1	GRIP1	3_3_Neuronal System_synapses_channels	Neuronal System_synapses_channels	Neuronal System_synapses_channels	01_A_Cytosol	GRIP1	Hypopigmentation disorder	#N/A	#N/A	#N/A	#N/A
GTF2B	GTF2B	1_5_2_Transcription factors	Transcription & transcription factors	Transcription	03_C_Nucleoplasm	#N/A	#N/A	GTF2B	59837.7	GTF2B	65019.8
GTF2E1	GTF2E1	1_5_2_Transcription factors	Transcription & transcription factors	Transcription	03_C_Nucleoplasm	#N/A	#N/A	GTF2E1	82129.2	GTF2E1	69090.5
GTF2E2	GTF2E2	1_5_2_Transcription factors	Transcription & transcription factors	Transcription	03_C_Nucleoplasm	#N/A	#N/A	GTF2E2	49567.8	GTF2E2	46399.7
GTF2H1	GTF2H1	1_5_2_Transcription factors	Transcription & transcription factors	Transcription	03_C_Nucleoplasm	#N/A	#N/A	GTF2H1	25933	GTF2H1	27868.7
GTF2H2	GTF2H2	1_5_2_Transcription factors	Transcription & transcription factors	Transcription	03_C_Nucleoplasm	#N/A	#N/A	#N/A	#N/A	#N/A	#N/A
GTF2H3	GTF2H3	1_5_2_Transcription factors	Transcription & transcription factors	Transcription	03_C_Nucleoplasm	#N/A	#N/A	#N/A	#N/A	#N/A	#N/A
GTF2H4	GTF2H4	1_5_2_Transcription factors	Transcription & transcription factors	Transcription	03_C_Nucleoplasm	#N/A	#N/A	GTF2H4	1643.03	#N/A	#N/A
GTF2H5	GTF2H5	1_5_2_Transcription factors	Transcription & transcription factors	Transcription	03_C_Nucleoplasm	#N/A	#N/A	#N/A	#N/A	#N/A	#N/A
GZMB	GZMB	1_8_20_Protein processing/proteolysis	Protein folding & repair	Protein translation, folding, modification & degradation	01_A_Cytosol	GZMB	Hypopigmentation disorder	#N/A	#N/A	#N/A	#N/A
H2AFX	H2AX	1_3_Chromatin organization	Chromatin organization	Chromatin organization & DNA repair	03_D_Chromatin	#N/A	#N/A	#N/A	#N/A	#N/A	#N/A
HERC2	HERC2	3_5_1_Adaptive Immune System	Adaptive Immune System	Immune system & Inflammation	01_A_Cytosol	HERC2	Hypopigmentation disorder	HERC2	44580.8	HERC2	47506.3
HGD	HGD	1_7_Metabolism of amino acids and derivatives	Metabolism of amino acids and derivatives	Metabolism	01_A_Cytosol	HGD	Hyperpigmentation disorder	#N/A	#N/A	#N/A	#N/A
HLA-B	HLA-B	3_5_1_Adaptive Immune System	Adaptive Immune System	Immune system & Inflammation	02_B_Cell membrane	HLA-B	Hypopigmentation disorder	HLA-B	33225.2	HLA-B	60741.5
HLA-DMB	HLA-DMB	3_5_1_Adaptive Immune System	Adaptive Immune System	Immune system & Inflammation	02_B_Cell membrane	#N/A	#N/A	#N/A	#N/A	#N/A	#N/A
HLA-DQB1	HLA-DQB1	3_5_1_Adaptive Immune System	Adaptive Immune System	Immune system & Inflammation	02_B_Cell membrane	HLA-DQB1	Hypopigmentation disorder	#N/A	#N/A	#N/A	#N/A
HLA-DRA	HLA-DRA	3_5_1_Adaptive Immune System	Adaptive Immune System	Immune system & Inflammation	02_B_Cell membrane	HLA-DRA	Hypopigmentation disorder	HLA-DRA	71707.2	HLA-DRA	137508
HLA-DRB1	HLA-DRB1	3_5_1_Adaptive Immune System	Adaptive Immune System	Immune system & Inflammation	02_B_Cell membrane	HLA-DRB1	Hypopigmentation disorder	#N/A	#N/A	#N/A	#N/A
HPS1	HPS1	1_14_Lysosomes	Lysosomes	Organelles	01_B_4_Lysosomes	HPS1	Hypopigmentation disorder	#N/A	#N/A	#N/A	#N/A
HPS3	HPS3	1_14_Lysosomes	Lysosomes	Organelles	01_B_4_Lysosomes	HPS3	Hypopigmentation disorder	#N/A	#N/A	#N/A	#N/A
HPS4	HPS4	1_14_Lysosomes	Lysosomes	Organelles	01_B_4_Lysosomes	HPS4	Hypopigmentation disorder	#N/A	#N/A	#N/A	#N/A
HPS5	HPS5	1_14_Lysosomes	Lysosomes	Organelles	01_B_4_Lysosomes	HPS5	Hypopigmentation disorder	#N/A	#N/A	#N/A	#N/A
HPS6	HPS6	1_14_Lysosomes	Lysosomes	Organelles	01_B_4_Lysosomes	HPS6	Hypopigmentation disorder	#N/A	#N/A	#N/A	#N/A
HRAS	HRAS	1_26_1_Ras	Ras GTPases and regulators	Signaling	02_B_Cell membrane	HRAS	Hyperpigmentation disorder	#N/A	#N/A	#N/A	#N/A
HSP90AA1	HSP90AA1	1_25_4_Cellular response to heat stress	Signaling - ROS/hypoxia, heat stress	Signaling	02_B_Cell membrane	#N/A	#N/A	HSP90AA1	5.80587e+06	HSP90AA1	4896800
HSPG2	HSPG2	1_17_Metabolism of carbohydrates	Carbohydrate metabolism	Metabolism	04_EXTRACELLULAR	#N/A	#N/A	#N/A	#N/A	#N/A	#N/A
IDS	IDS	1_17_Metabolism of carbohydrates	Carbohydrate metabolism	Metabolism	01_B_4_Lysosomes	IDS	Mixed hypo- & hyperpigmentation disorder	#N/A	#N/A	#N/A	#N/A
IDUA	IDUA	1_17_Metabolism of carbohydrates	Carbohydrate metabolism	Metabolism	01_B_4_Lysosomes	IDUA	Mixed hypo- & hyperpigmentation disorder	#N/A	#N/A	#N/A	#N/A
IGF1R	IGF1R	3_2_10_Signaling by Type 1 Insulin-like Growth Factor 1 Receptor (IGF1R)	Signaling - Cell fates	Signaling	02_B_Cell membrane	#N/A	#N/A	IGF1R	12688	IGF1R	24444.2
IKBKB	IKBKB	1_5_2_Transcription factors	Transcription & transcription factors	Transcription	03_C_Nucleoplasm	#N/A	#N/A	IKBKB	43203.5	IKBKB	37356.8
IKBKB	IKBKB	1_5_2_Transcription factors	Transcription & transcription factors	Transcription	03_C_Nucleoplasm	#N/A	#N/A	IKBKB	43203.5	IKBKB	37356.8
IKBKG	IKBKG	1_5_2_Transcription factors	Transcription & transcription factors	Transcription	03_C_Nucleoplasm	IKBKG	Hyperpigmentation disorder	IKBKG	21209.7	IKBKG	22796.4
IL12RB1	IL12RB1	3_5_3_Cytokine Signaling in Immune system	GPCR signaling	Signaling	02_B_Cell membrane	#N/A	#N/A	#N/A	#N/A	#N/A	#N/A
IL15	IL15	3_5_3_Cytokine Signaling in Immune system	GPCR signaling	Signaling	04_EXTRACELLULAR	#N/A	#N/A	#N/A	#N/A	#N/A	#N/A
IL17A	IL17A	3_5_3_Cytokine Signaling in Immune system	GPCR signaling	Signaling	04_EXTRACELLULAR	IL17A	Hypopigmentation disorder	#N/A	#N/A	#N/A	#N/A
IL17RA	IL17RA	3_5_3_Cytokine Signaling in Immune system	GPCR signaling	Signaling	02_B_Cell membrane	#N/A	#N/A	#N/A	#N/A	#N/A	#N/A
IL2	IL2	3_5_3_Cytokine Signaling in Immune system	GPCR signaling	Signaling	04_EXTRACELLULAR	#N/A	#N/A	#N/A	#N/A	#N/A	#N/A
IL23R	IL23R	3_5_3_Cytokine Signaling in Immune system	GPCR signaling	Signaling	02_B_Cell membrane	IL23R	Hypopigmentation disorder	#N/A	#N/A	#N/A	#N/A
IL2RA	IL2RA	3_5_3_Cytokine Signaling in Immune system	GPCR signaling	Signaling	02_B_Cell membrane	IL2RA	Hypopigmentation disorder	#N/A	#N/A	#N/A	#N/A
IL2RB	IL2RB	3_5_3_Cytokine Signaling in Immune system	GPCR signaling	Signaling	02_B_Cell membrane	#N/A	#N/A	#N/A	#N/A	#N/A	#N/A
IL2RG	IL2RG	3_5_3_Cytokine Signaling in Immune system	GPCR signaling	Signaling	02_B_Cell membrane	#N/A	#N/A	#N/A	#N/A	#N/A	#N/A
INSR	INSR	3_2_19_Signaling by Insulin receptor	Signaling - Cell fates	Signaling	02_B_Cell membrane	#N/A	#N/A	#N/A	#N/A	#N/A	#N/A
IRAK1	IRAK1	3_5_3_Cytokine Signaling in Immune system	GPCR signaling	Signaling	01_A_Cytosol	#N/A	#N/A	IRAK1	100935	IRAK1	75062.8
IRF3	IRF3	3_5_3_Cytokine Signaling in Immune system	GPCR signaling	Signaling	03_A_Nucleus	IRF3	Hypopigmentation disorder	IRF3	110959	IRF3	104713
IRF4	IRF4	3_5_3_Cytokine Signaling in Immune system	GPCR signaling	Signaling	03_A_Nucleus	IRF4	Hyper, hypo & pigmentation	#N/A	#N/A	#N/A	#N/A
IRS1	IRS1	3_2_19_Signaling by Insulin receptor	Signaling - Cell fates	Signaling	01_A_Cytosol	#N/A	#N/A	IRS1	20732.7	IRS1	6146.17
JAK2	JAK2	1_26_12_Janus kinase	Protein kinases	Signaling	01_A_Cytosol	#N/A	#N/A	#N/A	#N/A	#N/A	#N/A
JUN	JUN	1_5_2_Transcription factors	Transcription & transcription factors	Transcription	03_C_Nucleoplasm	#N/A	#N/A	#N/A	#N/A	#N/A	#N/A
KAT5	KAT5	1_3_Chromatin organization	Chromatin organization	Chromatin organization & DNA repair	03_D_Chromatin	#N/A	#N/A	#N/A	#N/A	#N/A	#N/A
KDR	KDR	3_2_16_Signaling by VEGF	Signaling - Cell fates	Signaling	02_B_Cell membrane	#N/A	#N/A	#N/A	#N/A	#N/A	#N/A
KEAP1	KEAP1	1_8_6_Protein ubiquitination	Post-translational protein modification	Protein translation, folding, modification & degradation	01_A_Cytosol	#N/A	#N/A	#N/A	#N/A	#N/A	#N/A
KIR3DL1	KIR3DL1	3_5_1_Adaptive Immune System	Adaptive Immune System	Immune system & Inflammation	02_B_Cell membrane	#N/A	#N/A	#N/A	#N/A	#N/A	#N/A
KIT	KIT	3_2_15_Signaling by SCF-KIT	Signaling - Cell fates	Signaling	02_B_Cell membrane	KIT	Hyper & hypo	#N/A	#N/A	#N/A	#N/A
KITLG	KITLG	3_2_15_Signaling by SCF-KIT	Signaling - Cell fates	Signaling	04_EXTRACELLULAR	KITLG	Mixed & pigmentation	#N/A	#N/A	#N/A	#N/A
KMT2A	KMT2A	1_3_Chromatin organization	Chromatin organization	Chromatin organization & DNA repair	03_D_Chromatin	#N/A	#N/A	#N/A	#N/A	#N/A	#N/A
KRAS	KRAS	1_26_1_Ras	Ras GTPases and regulators	Signaling	02_B_Cell membrane	#N/A	#N/A	KRAS	38641.8	KRAS	52061.6
KRT14	KRT14	1_32_Cornification epidermins	Cornification epidermins	Other	01_D_2_Intermediate filaments (Keratin, filaments)	KRT14	Hyperpigmentation disorder	KRT14	70202	KRT14	1958.9
KRT5	KRT5	1_32_Cornification epidermins	Cornification epidermins	Other	01_D_2_Intermediate filaments (Keratin, filaments)	KRT5	Mixed hypo- & hyperpigmentation disorder	#N/A	#N/A	#N/A	#N/A
KSR1	KSR1	1_26_29_adapters/scaffolds	Adapters/scaffolds	Signaling	01_A_Cytosol	#N/A	#N/A	#N/A	#N/A	#N/A	#N/A
LCK	LCK	1_26_30_non-receptor tyrosine kinase	Protein kinases	Signaling	01_A_Cytosol	#N/A	#N/A	#N/A	#N/A	#N/A	#N/A
LSM14A	LSM14A	1_6_3_Metabolism of mRNA	Metabolism of mRNA & Translation	Protein translation, folding, modification & degradation	01_A_Cytosol	#N/A	#N/A	LSM14A	74951.7	LSM14A	32743.2
LYST	LYST	1_14_Lysosomes	Lysosomes	Organelles	01_B_4_Lysosomes	LYST	Hypopigmentation disorder	#N/A	#N/A	#N/A	#N/A
MAP2K1	MAP2K1	1_26_14_mitogen-activated protein kinase	Protein kinases	Signaling	01_A_Cytosol	MAP2K1	Hyperpigmentation disorder	MAP2K1	544098	MAP2K1	454883
MAPK1	MAPK1	1_26_14_mitogen-activated protein kinase	Protein kinases	Signaling	01_A_Cytosol	#N/A	#N/A	MAPK1	226170	MAPK1	229545
MC1R	MC1R	3_6_40_Melanocortin receptors	Melanosomes	Organelles	01_B_6_Melanosomes	MC1R	Hypopigmentation disorder	#N/A	#N/A	#N/A	#N/A
MC2R	MC2R	3_6_40_Melanocortin receptors	Melanosomes	Organelles	01_B_6_Melanosomes	MC2R	Hyperpigmentation disorder	#N/A	#N/A	#N/A	#N/A
MC4R	MC4R	3_6_40_Melanocortin receptors	Melanosomes	Organelles	01_B_6_Melanosomes	#N/A	#N/A	#N/A	#N/A	#N/A	#N/A
MCL1	MCL1	4_2_Programmed Cell Death	Cell death	Signaling	01_B_1_Mitochondria	#N/A	#N/A	#N/A	#N/A	#N/A	#N/A
MCM10	MCM10	4_1_1_DNA Replication	DNA Replication	DNA Replication	03_C_Nucleoplasm	#N/A	#N/A	#N/A	#N/A	#N/A	#N/A
MCM2	MCM2	4_1_1_DNA Replication	DNA Replication	DNA Replication	03_C_Nucleoplasm	#N/A	#N/A	MCM2	387618	MCM2	310427
MCM3	MCM3	4_1_1_DNA Replication	DNA Replication	DNA Replication	03_C_Nucleoplasm	#N/A	#N/A	MCM3	296083	MCM3	228443
MCM4	MCM4	4_1_1_DNA Replication	DNA Replication	DNA Replication	03_C_Nucleoplasm	MCM4	Hyperpigmentation disorder	MCM4	410855	MCM4	308043
MCM5	MCM5	4_1_1_DNA Replication	DNA Replication	DNA Replication	03_C_Nucleoplasm	#N/A	#N/A	MCM5	432072	MCM5	343548
MCM6	MCM6	4_1_1_DNA Replication	DNA Replication	DNA Replication	03_C_Nucleoplasm	#N/A	#N/A	MCM6	375287	MCM6	308238
MCM7	MCM7	4_1_1_DNA Replication	DNA Replication	DNA Replication	03_C_Nucleoplasm	#N/A	#N/A	MCM7	431118	MCM7	321557
MCMBP	MCMBP	1_3_Chromatin organization	Chromatin organization	Chromatin organization & DNA repair	03_D_Chromatin	#N/A	#N/A	MCMBP	112657	MCMBP	84315.8
MDC1	MDC1	1_4_DNA Repair	DNA Repair	Chromatin organization & DNA repair	03_A_Nucleus	#N/A	#N/A	#N/A	#N/A	#N/A	#N/A
MDM2	MDM2	1_8_6_Protein ubiquitination	Post-translational protein modification	Protein translation, folding, modification & degradation	03_A_Nucleus	#N/A	#N/A	#N/A	#N/A	#N/A	#N/A
MEN1	MEN1	1_3_Chromatin organization	Chromatin organization	Chromatin organization & DNA repair	03_D_Chromatin	MEN1	Mixed hypo- & hyperpigmentation disorder	#N/A	#N/A	#N/A	#N/A
MITF	MITF	1_5_2_Transcription factors	Transcription & transcription factors	Transcription	03_C_Nucleoplasm	MITF	Hypopigmentation disorder	#N/A	#N/A	#N/A	#N/A
MLH1	MLH1	4_1_2_Cell Cycle	Signaling - Cell fates	Signaling	03_A_Nucleus	MLH1	Mixed hypo- & hyperpigmentation disorder	MLH1	75256.2	MLH1	42434.8
MLPH	MLPH	1_33_Melanosomes	Melanosomes	Organelles	01_B_6_Melanosomes	MLPH	Hypopigmentation disorder	#N/A	#N/A	#N/A	#N/A
MNAT1	MNAT1	4_1_2_Cell Cycle	Signaling - Cell fates	Signaling	03_A_Nucleus	#N/A	#N/A	MNAT1	18091.9	MNAT1	12607.7
MPZL1	MPZL1	3_4_Cell_cell_junctions_adhesion	Cell_cell_junctions_adhesion	Cell junction & adhesion	02_A_Cell-cell-junctions	#N/A	#N/A	#N/A	#N/A	#N/A	#N/A
MRAP	MRAP	1_33_Melanosomes	Melanosomes	Organelles	01_B_6_Melanosomes	MRAP	Hyperpigmentation disorder	#N/A	#N/A	#N/A	#N/A
MRE11A	MRE11	1_4_DNA Repair	DNA Repair	Chromatin organization & DNA repair	03_C_Nucleoplasm	#N/A	#N/A	MRE11A	64907.7	MRE11A	47134.7
MSH2	MSH2	1_4_DNA Repair	DNA Repair	Chromatin organization & DNA repair	03_A_Nucleus	MSH2	Hyperpigmentation disorder	MSH2	290877	MSH2	215565
MSH3	MSH3	1_4_DNA Repair	DNA Repair	Chromatin organization & DNA repair	03_A_Nucleus	#N/A	#N/A	MSH3	67175.3	MSH3	67620.2
MSH6	MSH6	1_4_DNA Repair	DNA Repair	Chromatin organization & DNA repair	03_A_Nucleus	MSH6	Hyperpigmentation disorder	MSH6	263253	MSH6	211548
MTAP	MTAP	1_7_Metabolism of amino acids and derivatives	Metabolism of amino acids and derivatives	Metabolism	01_A_Cytosol	MTAP	Hyperpigmentation disorder	MTAP	447995	MTAP	456720
MTOR	MTOR	3_2_23_Signaling by TOR	Signaling - Cell fates	Signaling	01_A_Cytosol	#N/A	#N/A	MTOR	68596.8	MTOR	58143.7
MYC	MYC	1_5_2_Transcription factors	Transcription & transcription factors	Transcription	03_C_Nucleoplasm	#N/A	#N/A	#N/A	#N/A	#N/A	#N/A
MYH8	MYH8	1_15_1_Actin	Cytoskeleton	Cytoskeleton	01_D_1_Microfilaments (Actin)	MYH8	Hyperpigmentation disorder	#N/A	#N/A	#N/A	#N/A
MYO5A	MYO5A	1_15_1_Actin	Cytoskeleton	Cytoskeleton	01_D_1_Microfilaments (Actin)	MYO5A	Hypopigmentation disorder	MYO5A	297912	MYO5A	218200
MYO7A	MYO7A	1_15_1_Actin	Cytoskeleton	Cytoskeleton	01_D_1_Microfilaments (Actin)	#N/A	#N/A	#N/A	#N/A	#N/A	#N/A
NARS	NARS1	1_8_1_Translation	Metabolism of mRNA & Translation	Protein translation, folding, modification & degradation	01_C_3_Ribosomes	NARS1	Hypopigmentation disorder	NARS	797930	NARS	650458
NBN	NBN	1_4_DNA Repair	DNA Repair	Chromatin organization & DNA repair	03_A_Nucleus	NBN	Mixed hypo- & hyperpigmentation disorder	NBN	45288.7	NBN	22819.5
NCSTN	NCSTN	1_8_20_Protein processing/proteolysis	Protein folding & repair	Protein translation, folding, modification & degradation	02_B_Cell membrane	#N/A	#N/A	#N/A	#N/A	#N/A	#N/A
NEDD4	NEDD4	1_8_6_Protein ubiquitination	Post-translational protein modification	Protein translation, folding, modification & degradation	01_A_Cytosol	#N/A	#N/A	NEDD4	116265	NEDD4	90129.8
NEDD8	NEDD8	1_8_11_Neddylation	Post-translational protein modification	Protein translation, folding, modification & degradation	01_A_Cytosol	#N/A	#N/A	NEDD8	151447	NEDD8	215812
NF1	NF1	1_26_3_Ras_GAP	Ras GTPases and regulators	Signaling	01_A_Cytosol	NF1	Hyperpigmentation disorder	NF1	40171.5	NF1	36698.2
NFIX	NFIX	1_5_2_Transcription factors	Transcription & transcription factors	Transcription	03_C_Nucleoplasm	NFIX	Hyperpigmentation disorder	NFIX	110219	NFIX	363547
NFKB1	NFKB1	1_5_2_Transcription factors	Transcription & transcription factors	Transcription	03_C_Nucleoplasm	#N/A	#N/A	NFKB1	166215	NFKB1	189480
NFKBIA	NFKBIA	1_5_2_Transcription factors	Transcription & transcription factors	Transcription	03_C_Nucleoplasm	#N/A	#N/A	#N/A	#N/A	#N/A	#N/A
NHP2	NHP2	1_6_2_Metabolism of rRNA	Metabolism of rRNA	Metabolism	03_H_Necleoli	NHP2	Hyperpigmentation disorder	#N/A	#N/A	#N/A	#N/A
NHP2L1	SNU13	1_6_3_Metabolism of mRNA	Metabolism of mRNA & Translation	Protein translation, folding, modification & degradation	03_A_Nucleus	#N/A	#N/A	NHP2L1	156042	NHP2L1	101779
NID1	NID1	2_1_1_Degradation of the extracellular matrix	ECM organisation	ECM organisation	04_EXTRACELLULAR	NID1	Hyperpigmentation disorder	NID1	7901.48	NID1	10932.8
NKX2-5	NKX2-5	1_5_2_Transcription factors	Transcription & transcription factors	Transcription	03_C_Nucleoplasm	#N/A	#N/A	#N/A	#N/A	#N/A	#N/A
NLRP1	NLRP1	3_5_2_Innate Immune System	Innate Immune System	Immune system & Inflammation	01_A_Cytosol	NLRP1	Hypopigmentation disorder	#N/A	#N/A	#N/A	#N/A
NNT	NNT	1_10_The citric acid (TCA) cycle and respiratory electron transport	TCA cycle and relectron transport chain	Metabolism	01_B_1_Mitochondria	NNT	Hyperpigmentation disorder	#N/A	#N/A	#N/A	#N/A
NOP10	NOP10	1_6_2_Metabolism of rRNA	Metabolism of rRNA	Metabolism	03_H_Necleoli	NOP10	Hyperpigmentation disorder	#N/A	#N/A	#N/A	#N/A
NOP56	NOP56	1_6_2_Metabolism of rRNA	Metabolism of rRNA	Metabolism	03_H_Necleoli	#N/A	#N/A	#N/A	#N/A	#N/A	#N/A
NOP58	NOP58	1_6_2_Metabolism of rRNA	Metabolism of rRNA	Metabolism	03_H_Necleoli	#N/A	#N/A	NOP58	42792.5	NOP58	30114.2
NPHP4	NPHP4	1_16_Cilium assembly	Cytoskeleton	Cytoskeleton	01_D_3b_Cilia	#N/A	#N/A	#N/A	#N/A	#N/A	#N/A
NR0B1	NR0B1	1_34_Nuclear receptors	Nuclear receptors	Other	03_C_Nucleoplasm	NR0B1	Hyperpigmentation disorder	#N/A	#N/A	#N/A	#N/A
NR5A1	NR5A1	1_34_Nuclear receptors	Nuclear receptors	Other	03_C_Nucleoplasm	#N/A	#N/A	#N/A	#N/A	#N/A	#N/A
NRAS	NRAS	1_26_1_Ras	Ras GTPases and regulators	Signaling	02_B_Cell membrane	NRAS	Hyperpigmentation disorder	#N/A	#N/A	#N/A	#N/A
NRP1	NRP1	3_2_16_Signaling by VEGF	Signaling - Cell fates	Signaling	02_B_Cell membrane	#N/A	#N/A	#N/A	#N/A	#N/A	#N/A
NRP2	NRP2	3_2_16_Signaling by VEGF	Signaling - Cell fates	Signaling	02_B_Cell membrane	#N/A	#N/A	NRP2	5564.72	NRP2	12054
NSD1	NSD1	1_3_Chromatin organization	Chromatin organization	Chromatin organization & DNA repair	03_D_Chromatin	NSD1	Hyperpigmentation disorder	#N/A	#N/A	#N/A	#N/A
NTRK2	NTRK2	3_3_Neuronal System_synapses_channels	Neuronal System_synapses_channels	Neuronal System_synapses_channels	02_B_Cell membrane	#N/A	#N/A	#N/A	#N/A	#N/A	#N/A
OBFC1	STN1	4_1_1_DNA Replication	DNA Replication	DNA Replication	03_C_Nucleoplasm	#N/A	#N/A	#N/A	#N/A	#N/A	#N/A
OCA2	OCA2	1_33_Melanosomes	Melanosomes	Organelles	01_B_6_Melanosomes	OCA2	Hypopigmentation disorder	#N/A	#N/A	#N/A	#N/A
ORC1	ORC1	4_1_1_DNA Replication	DNA Replication	DNA Replication	03_C_Nucleoplasm	#N/A	#N/A	#N/A	#N/A	#N/A	#N/A
ORC2	ORC2	4_1_1_DNA Replication	DNA Replication	DNA Replication	03_C_Nucleoplasm	#N/A	#N/A	ORC2	149022	ORC2	85151.8
ORC3	ORC3	4_1_1_DNA Replication	DNA Replication	DNA Replication	03_C_Nucleoplasm	#N/A	#N/A	ORC3	15164.5	ORC3	14509.2
ORC4	ORC4	4_1_1_DNA Replication	DNA Replication	DNA Replication	03_C_Nucleoplasm	#N/A	#N/A	ORC4	58617	ORC4	66917.3
ORC5	ORC5	4_1_1_DNA Replication	DNA Replication	DNA Replication	03_C_Nucleoplasm	#N/A	#N/A	#N/A	#N/A	#N/A	#N/A
ORC6	ORC6	4_1_1_DNA Replication	DNA Replication	DNA Replication	03_C_Nucleoplasm	#N/A	#N/A	#N/A	#N/A	#N/A	#N/A
PABPC1	PABPC1	1_6_3_Metabolism of mRNA	Metabolism of mRNA & Translation	Protein translation, folding, modification & degradation	01_A_Cytosol	#N/A	#N/A	PABPC1	990753	PABPC1	907610
PAH	PAH	1_7_Metabolism of amino acids and derivatives	Metabolism of amino acids and derivatives	Metabolism	01_A_Cytosol	PAH	Hypopigmentation disorder	#N/A	#N/A	#N/A	#N/A
PALB2	PALB2	1_4_DNA Repair	DNA Repair	Chromatin organization & DNA repair	03_C_Nucleoplasm	PALB2	Mixed hypo- & hyperpigmentation disorder	#N/A	#N/A	#N/A	#N/A
PARN	PARN	1_6_3_Metabolism of mRNA	Metabolism of mRNA & Translation	Protein translation, folding, modification & degradation	03_H_Necleoli	PARN	Hyperpigmentation disorder	PARN	50890.7	PARN	30324.3
PATL1	PATL1	1_6_3_Metabolism of mRNA	Metabolism of mRNA & Translation	Protein translation, folding, modification & degradation	03_A_Nucleus	#N/A	#N/A	PATL1	89578.2	PATL1	66683.2
PAX3	PAX3	3_9_Development	Developmental	Developmental	03_C_Nucleoplasm	PAX3	Hypopigmentation disorder	#N/A	#N/A	#N/A	#N/A
PCNA	PCNA	4_1_1_DNA Replication	DNA Replication	DNA Replication	03_C_Nucleoplasm	#N/A	#N/A	PCNA	1.1369e+06	PCNA	1.29906e+06
PCNT	PCNT	4_1_2_Cell Cycle	Signaling - Cell fates	Signaling	01_D_3d_Centrosome	PCNT	Mixed hypo- & hyperpigmentation disorder	PCNT	28647.5	PCNT	29371
PDCD1	PDCD1	4_2_Programmed Cell Death	Cell death	Signaling	04_EXTRACELLULAR	#N/A	#N/A	#N/A	#N/A	#N/A	#N/A
PEBP1	PEBP1	1_26_29_adaptors/scaffolds	Adapters/scaffolds	Signaling	01_A_Cytosol	#N/A	#N/A	PEBP1	241463	PEBP1	332102
PECAM1	PECAM1	3_4_Cell_cell_junctions_adhesion	Cell_cell_junctions_adhesion	Cell junction & adhesion	02_A_Cell-cell-junctions	#N/A	#N/A	#N/A	#N/A	#N/A	#N/A
PHB	PHB	1_5_1_Transcription	Transcription & transcription factors	Transcription	01_B_1_Mitochondria	#N/A	#N/A	PHB	106948	PHB	51580.8
PIAS4	PIAS4	1_8_4_SUMOylation	Post-translational protein modification	Protein translation, folding, modification & degradation	03_C_Nucleoplasm	#N/A	#N/A	#N/A	#N/A	#N/A	#N/A
PIK3CA	PIK3CA	1_1_5_Phospholipid metabolism	Lipid & FA metabolism	Metabolism	01_A_Cytosol	#N/A	#N/A	#N/A	#N/A	#N/A	#N/A
PIK3R1	PIK3R1	1_1_5_Phospholipid metabolism	Lipid & FA metabolism	Metabolism	01_A_Cytosol	#N/A	#N/A	PIK3R1	50655.5	PIK3R1	46371.7
PIKFYVE	PIKFYVE	1_1_5_Phospholipid metabolism	Lipid & FA metabolism	Metabolism	01_B_7_Endosomes	#N/A	#N/A	#N/A	#N/A	#N/A	#N/A
PINX1	PINX1	1_15_4_Tubulin	Cytoskeleton	Cytoskeleton	01_D_3_Microtubules	#N/A	#N/A	#N/A	#N/A	#N/A	#N/A
PLA2G6	PLA2G6	1_1_5_Phospholipid metabolism	Lipid & FA metabolism	Metabolism	04_EXTRACELLULAR	PLA2G6	Hyperpigmentation disorder	#N/A	#N/A	#N/A	#N/A
PLCB3	PLCB3	1_1_5_Phospholipid metabolism	Lipid & FA metabolism	Metabolism	01_A_Cytosol	PLCB3	Hypopigmentation disorder	PLCB3	120884	PLCB3	101701
PMS2	PMS2	1_4_DNA Repair	DNA Repair	Chromatin organization & DNA repair	03_C_Nucleoplasm	PMS2	Hyperpigmentation disorder	PMS2	59963.8	PMS2	62256
POFUT1	POFUT1	1_8_10_O-linked glycosylation	Post-translational protein modification	Protein translation, folding, modification & degradation	01_B_2_Endoplasmic reticulum	POFUT1	Mixed hypo- & hyperpigmentation disorder	POFUT1	337475	POFUT1	325080
POGLUT1	POGLUT1	1_8_10_O-linked glycosylation	Post-translational protein modification	Protein translation, folding, modification & degradation	01_B_2_Endoplasmic reticulum	POGLUT1	Hyperpigmentation disorder	POGLUT1	56813.3	POGLUT1	84603.8
POLA1	POLA1	4_1_1_DNA Replication	DNA Replication	DNA Replication	03_C_Nucleoplasm	POLA1	Hyperpigmentation disorder	POLA1	44276.7	POLA1	29286.8
POLA2	POLA2	4_1_1_DNA Replication	DNA Replication	DNA Replication	03_C_Nucleoplasm	#N/A	#N/A	POLA2	38186.7	POLA2	21335.3
POLE	POLE	4_1_1_DNA Replication	DNA Replication	DNA Replication	03_C_Nucleoplasm	#N/A	#N/A	#N/A	#N/A	#N/A	#N/A
POLE2	POLE2	4_1_1_DNA Replication	DNA Replication	DNA Replication	03_C_Nucleoplasm	#N/A	#N/A	#N/A	#N/A	#N/A	#N/A
POLE3	POLE3	4_1_1_DNA Replication	DNA Replication	DNA Replication	03_C_Nucleoplasm	#N/A	#N/A	POLE3	163867	POLE3	123632
POLE4	POLE4	4_1_1_DNA Replication	DNA Replication	DNA Replication	03_C_Nucleoplasm	#N/A	#N/A	#N/A	#N/A	#N/A	#N/A
POLH	POLH	4_1_1_DNA Replication	DNA Replication	DNA Replication	03_C_Nucleoplasm	POLH	Mixed hypo- & hyperpigmentation disorder	#N/A	#N/A	#N/A	#N/A
POMC	POMC	3_12_Hormone activity	Hormones	Signaling	04_EXTRACELLULAR	POMC	Hypopigmentation disorder	#N/A	#N/A	#N/A	#N/A
POT1	POT1	1_4_DNA Repair	DNA Repair	Chromatin organization & DNA repair	03_C_Nucleoplasm	#N/A	#N/A	#N/A	#N/A	#N/A	#N/A
PPP1CC	PPP1CC	1_26_19_protein phosphatase catalytic subunit	Protein phosphatases	Signaling	01_B_1_Mitochondria	#N/A	#N/A	PPP1CC	246922	PPP1CC	196943
PPP3CA	PPP3CA	1_26_19_protein phosphatase catalytic subunit	Protein phosphatases	Signaling	03_C_Nucleoplasm	PPP3CA	Hypopigmentation disorder	PPP3CA	130960	PPP3CA	111967
PPP3R1	PPP3R1	1_26_20_protein phosphatase regulatory subunit	Protein phosphatases	Signaling	02_B_Cell membrane	#N/A	#N/A	#N/A	#N/A	PPP3R1	25292.2
PRF1	PRF1	3_5_2_Innate Immune System	Innate Immune System	Immune system & Inflammation	04_EXTRACELLULAR	#N/A	#N/A	#N/A	#N/A	#N/A	#N/A
PRIM1	PRIM1	4_1_1_DNA Replication	DNA Replication	DNA Replication	03_C_Nucleoplasm	#N/A	#N/A	PRIM1	570440	PRIM1	352285
PRIM2	PRIM2	4_1_1_DNA Replication	DNA Replication	DNA Replication	03_C_Nucleoplasm	#N/A	#N/A	PRIM2	89463.7	PRIM2	59355.3
PRKACA	PRKACA	1_26_22_protein kinase cAMP-dependent	Protein kinases	Signaling	01_A_Cytosol	#N/A	#N/A	#N/A	#N/A	#N/A	#N/A
PRKAR1A	PRKAR1A	1_26_22_protein kinase cAMP-dependent	Protein kinases	Signaling	01_A_Cytosol	PRKAR1A	Hyperpigmentation disorder	PRKAR1A	297455	PRKAR1A	409025
PSEN1	PSEN1	3_4_Cell_cell_junctions_adhesion	Cell_cell_junctions_adhesion	Cell junction & adhesion	02_A_Cell-cell-junctions	#N/A	#N/A	#N/A	#N/A	#N/A	#N/A
PSEN2	PSEN2	3_4_Cell_cell_junctions_adhesion	Cell_cell_junctions_adhesion	Cell junction & adhesion	02_A_Cell-cell-junctions	#N/A	#N/A	#N/A	#N/A	#N/A	#N/A
PSENEN	PSENEN	3_4_Cell_cell_junctions_adhesion	Cell_cell_junctions_adhesion	Cell junction & adhesion	02_A_Cell-cell-junctions	PSENEN	Hyperpigmentation disorder	#N/A	#N/A	#N/A	#N/A
PTEN	PTEN	1_26_48_phosphatidylinositol-phosphate phosphatase	Lipid & FA metabolism	Signaling	01_A_Cytosol	PTEN	Hyperpigmentation disorder	#N/A	#N/A	#N/A	#N/A
PTPN1	PTPN1	1_26_24_protein tyrosine phosphatase	Protein phosphatases	Signaling	01_B_2_Endoplasmic reticulum	PTPN1	Hypopigmentation disorder	PTPN1	233243	PTPN1	176190
PTPN11	PTPN11	1_26_24_protein tyrosine phosphatase	Protein phosphatases	Signaling	01_A_Cytosol	PTPN11	Hyperpigmentation disorder	PTPN11	221127	PTPN11	237957
PTPN22	PTPN22	1_26_24_protein tyrosine phosphatase	Protein phosphatases	Signaling	03_C_Nucleoplasm	PTPN22	Hypopigmentation disorder	#N/A	#N/A	#N/A	#N/A
PTPRC	PTPRC	1_26_24_protein tyrosine phosphatase	Protein phosphatases	Signaling	02_B_Cell membrane	PTPRC	Hypopigmentation disorder	#N/A	#N/A	#N/A	#N/A
RAB27A	RAB27A	1_26_7_Rab	Rab GTPase and regulators	Signaling	01_B_6_Melanosomes	RAB27A	Hypopigmentation disorder	#N/A	#N/A	#N/A	#N/A
RAB5C	RAB5C	1_26_7_Rab	Rab GTPase and regulators	Signaling	01_B_7_Endosomes	RAB5C	Hypopigmentation disorder	RAB5C	554583	RAB5C	527585
RAD23B	RAD23B	1_4_DNA Repair	DNA Repair	Chromatin organization & DNA repair	03_C_Nucleoplasm	#N/A	#N/A	RAD23B	247278	RAD23B	337253
RAD50	RAD50	1_4_DNA Repair	DNA Repair	Chromatin organization & DNA repair	03_C_Nucleoplasm	#N/A	#N/A	RAD50	75764.3	RAD50	52936.8
RAD51	RAD51	1_4_DNA Repair	DNA Repair	Chromatin organization & DNA repair	03_C_Nucleoplasm	#N/A	#N/A	#N/A	#N/A	#N/A	#N/A
RAD52	RAD52	1_4_DNA Repair	DNA Repair	Chromatin organization & DNA repair	03_C_Nucleoplasm	#N/A	#N/A	#N/A	#N/A	#N/A	#N/A
RAF1	RAF1	1_26_16_mitogen-activated protein kinase kinase kinase	Protein kinases	Signaling	01_A_Cytosol	RAF1	Hyperpigmentation disorder	RAF1	83409	RAF1	64363.3
RALGDS	RALGDS	1_26_2_Ras_GEF	Ras GTPases and regulators	Signaling	01_A_Cytosol	#N/A	#N/A	#N/A	#N/A	#N/A	#N/A
RALY	RALY	1_1_8_Metabolism of steroids/cholesterol	Lipid & FA metabolism	Metabolism	03_A_Nucleus	RALY	Hypopigmentation disorder	#N/A	#N/A	#N/A	#N/A
RAP1A	RAP1A	1_26_1_Ras	Ras GTPases and regulators	Signaling	02_B_Cell membrane	#N/A	#N/A	#N/A	#N/A	#N/A	#N/A
RASA1	RASA1	1_26_3_Ras_GAP	Ras GTPases and regulators	Signaling	01_A_Cytosol	#N/A	#N/A	RASA1	205423	RASA1	154877
RBX1	RBX1	1_8_6_Protein ubiquitination	Post-translational protein modification	Protein translation, folding, modification & degradation	03_C_Nucleoplasm	#N/A	#N/A	RBX1	157565	RBX1	187540
RECQL4	RECQL4	1_4_DNA Repair	DNA Repair	Chromatin organization & DNA repair	03_C_Nucleoplasm	RECQL4	Mixed hypo- & hyperpigmentation disorder	#N/A	#N/A	#N/A	#N/A
REL	REL	1_5_2_Transcription factors	Transcription & transcription factors	Transcription	03_C_Nucleoplasm	#N/A	#N/A	#N/A	#N/A	#N/A	#N/A
RELA	RELA	1_5_2_Transcription factors	Transcription & transcription factors	Transcription	03_C_Nucleoplasm	#N/A	#N/A	RELA	176820	RELA	166688
REV1	REV1	1_4_DNA Repair	DNA Repair	Chromatin organization & DNA repair	03_C_Nucleoplasm	#N/A	#N/A	#N/A	#N/A	#N/A	#N/A
RFX5	RFX5	1_5_2_Transcription factors	Transcription & transcription factors	Transcription	03_C_Nucleoplasm	#N/A	#N/A	RFX5	119573	RFX5	136072
RFXANK	RFXANK	1_5_2_Transcription factors	Transcription & transcription factors	Transcription	03_C_Nucleoplasm	RFXANK	Mixed hypo- & hyperpigmentation disorder	#N/A	#N/A	#N/A	#N/A
RFXAP	RFXAP	1_5_2_Transcription factors	Transcription & transcription factors	Transcription	03_C_Nucleoplasm	#N/A	#N/A	#N/A	#N/A	#N/A	#N/A
RHEB	RHEB	1_26_1_Ras	Ras GTPases and regulators	Signaling	01_A_Cytosol	#N/A	#N/A	RHEB	99942	RHEB	86631
RIPK1	RIPK1	1_26_28_serine/threonine kinase	Protein kinases	Signaling	01_A_Cytosol	#N/A	#N/A	RIPK1	72887.8	RIPK1	55346.8
RIT1	RIT1	1_26_1_Ras	Ras GTPases and regulators	Signaling	02_B_Cell membrane	RIT1	Hyperpigmentation disorder	#N/A	#N/A	#N/A	#N/A
RMI1	RMI1	4_1_1_DNA Replication	DNA Replication	DNA Replication	03_C_Nucleoplasm	#N/A	#N/A	#N/A	#N/A	#N/A	#N/A
RPA2	RPA2	4_1_1_DNA Replication	DNA Replication	DNA Replication	03_C_Nucleoplasm	#N/A	#N/A	RPA2	244652	RPA2	178895
RPGRIP1L	RPGRIP1L	1_16_Cilium assembly	Cytoskeleton	Cytoskeleton	01_D_3b_Cilia	RPGRIP1L	Hypopigmentation disorder	#N/A	#N/A	#N/A	#N/A
RPS5	RPS5	1_8_1_Translation	Metabolism of mRNA & Translation	Protein translation, folding, modification & degradation	01_C_3_Ribosomes	#N/A	#N/A	RPS5	1.32248e+06	RPS5	1.52618e+06
RRP9	RRP9	1_6_2_Metabolism of rRNA	Metabolism of rRNA	Metabolism	03_H_Necleoli	#N/A	#N/A	#N/A	#N/A	#N/A	#N/A
RTEL1	RTEL1	1_4_DNA Repair	DNA Repair	Chromatin organization & DNA repair	03_A_Nucleus	RTEL1	Hyperpigmentation disorder	#N/A	#N/A	#N/A	#N/A
RUVBL1	RUVBL1	1_3_Chromatin organization	Chromatin organization	Chromatin organization & DNA repair	03_D_Chromatin	#N/A	#N/A	RUVBL1	789095	RUVBL1	881185
SERPINB9	SERPINB9	2_1_10_Serpins	ECM organisation	ECM organisation	04_EXTRACELLULAR	SERPINB9	Hypopigmentation disorder	#N/A	#N/A	#N/A	#N/A
SH2B3	SH2B3	1_26_29_adapters/scaffolds	Adapters/scaffolds	Signaling	01_A_Cytosol	SH2B3	Hypopigmentation disorder	SH2B3	15805.3	SH2B3	15377.4
SHOC2	SHOC2	1_26_29_adapters/scaffolds	Adapters/scaffolds	Signaling	01_A_Cytosol	SHOC2	Hyperpigmentation disorder	SHOC2	49850.7	SHOC2	80469.5
SHQ1	SHQ1	1_6_2_Metabolism of rRNA	Metabolism of rRNA	Metabolism	01_A_Cytosol	#N/A	#N/A	#N/A	#N/A	#N/A	#N/A
SIRPA	SIRPA	3_4_Cell_cell_junctions_adhesion	Cell_cell_junctions_adhesion	Cell junction & adhesion	02_A_Cell-cell-junctions	#N/A	#N/A	#N/A	#N/A	#N/A	#N/A
SKP1	SKP1	1_8_6_Protein ubiquitination	Post-translational protein modification	Protein translation, folding, modification & degradation	01_A_Cytosol	#N/A	#N/A	SKP1	18871.9	SKP1	16491
SKP2	SKP2	1_8_6_Protein ubiquitination	Post-translational protein modification	Protein translation, folding, modification & degradation	01_A_Cytosol	#N/A	#N/A	#N/A	#N/A	#N/A	#N/A
SLC1A2	SLC1A2	3_1_1_Amino acid & peptide transporters	Metabolism of amino acids and derivatives	Metabolism	02_B_Cell membrane	SLC1A2	Hypopigmentation disorder	#N/A	#N/A	#N/A	#N/A
SLC24A5	SLC24A5	1_33_Melanosomes	Melanosomes	Organelles	02_B_Cell membrane	SLC24A5	Hypo & pigmentation	#N/A	#N/A	#N/A	#N/A
SLC45A2	SLC45A2	1_33_Melanosomes	Melanosomes	Organelles	01_B_6_Melanosomes	SLC45A2	Hypopigmentation disorder	#N/A	#N/A	#N/A	#N/A
SLC9A3R1	SLC9A3R1	3_1_10_other transporters	Metabolism - Other	Metabolism	02_B_Cell membrane	#N/A	#N/A	SLC9A3R1	95645.2	SLC9A3R1	107411
SLX4	SLX4	1_4_DNA Repair	DNA Repair	Chromatin organization & DNA repair	03_C_Nucleoplasm	#N/A	#N/A	#N/A	#N/A	#N/A	#N/A
SMARCA4	SMARCA4	1_3_Chromatin organization	Chromatin organization	Chromatin organization & DNA repair	03_D_Chromatin	#N/A	#N/A	SMARCA4	121243	SMARCA4	83629
SMARCAL1	SMARCAL1	1_3_Chromatin organization	Chromatin organization	Chromatin organization & DNA repair	03_D_Chromatin	SMARCAL1	Hyperpigmentation disorder	#N/A	#N/A	#N/A	#N/A
SMO	SMO	3_9_Development	Developmental	Developmental	02_B_Cell membrane	SMO	Hypopigmentation disorder	#N/A	#N/A	#N/A	#N/A
SNAI2	SNAI2	1_5_2_Transcription factors	Transcription & transcription factors	Transcription	03_C_Nucleoplasm	SNAI2	Hypopigmentation disorder	#N/A	#N/A	#N/A	#N/A
SNAPIN	SNAPIN	1_14_Lysosomes	Lysosomes	Organelles	01_B_4_Lysosomes	#N/A	#N/A	SNAPIN	136034	SNAPIN	151130
SOS1	SOS1	1_26_2_Ras_GEF	Ras GTPases and regulators	Signaling	01_A_Cytosol	#N/A	#N/A	SOS1	40512.9	SOS1	39444.8
SOX10	SOX10	1_5_2_Transcription factors	Transcription & transcription factors	Transcription	03_C_Nucleoplasm	SOX10	Hypopigmentation disorder	SOX10	229673	SOX10	286783
SPRED1	SPRED1	1_26_29_adaptors/scaffolds	Adapters/scaffolds	Signaling	01_A_Cytosol	SPRED1	Hyperpigmentation disorder	#N/A	#N/A	#N/A	#N/A
STAR	STAR	1_1_8_Metabolism of steroids/cholesterol	Lipid & FA metabolism	Metabolism	01_B_1_Mitochondria	STAR	Hyperpigmentation disorder	#N/A	#N/A	#N/A	#N/A
STAT4	STAT4	3_5_3_Cytokine Signaling in Immune system	GPCR signaling	Signaling	01_A_Cytosol	STAT4	Hypopigmentation disorder	#N/A	#N/A	#N/A	#N/A
STK11	STK11	1_26_28_serine/threonine kinase	Protein kinases	Signaling	01_B_1_Mitochondria	STK11	Hyperpigmentation disorder	#N/A	#N/A	#N/A	#N/A
STRA13	BHLHE40	1_5_2_Transcription factors	Transcription & transcription factors	Transcription	03_C_Nucleoplasm	#N/A	#N/A	#N/A	#N/A	#N/A	#N/A
STRADA	STRADA	1_26_29_adaptors/scaffolds	Adapters/scaffolds	Signaling	01_A_Cytosol	#N/A	#N/A	#N/A	#N/A	#N/A	#N/A
TANK	TANK	3_5_2_Innate Immune System	Innate Immune System	Immune system & Inflammation	01_A_Cytosol	#N/A	#N/A	#N/A	#N/A	#N/A	#N/A
TBC1D7	TBC1D7	1_26_9_Rab_GAP	Rab GTPase and regulators	Signaling	01_A_Cytosol	#N/A	#N/A	#N/A	#N/A	#N/A	#N/A
TBK1	TBK1	1_26_28_serine/threonine kinase	Protein kinases	Signaling	01_A_Cytosol	#N/A	#N/A	TBK1	103073	TBK1	82992.7
TBX5	TBX5	1_5_2_Transcription factors	Transcription & transcription factors	Transcription	03_C_Nucleoplasm	TBX5	Hyperpigmentation disorder	#N/A	#N/A	#N/A	#N/A
TCEB1	ELOC	1_5_1_Transcription	Transcription & transcription factors	Transcription	03_C_Nucleoplasm	#N/A	#N/A	TCEB1	526307	TCEB1	544258
TCEB2	ELOB	1_5_1_Transcription	Transcription & transcription factors	Transcription	03_C_Nucleoplasm	#N/A	#N/A	TCEB2	243133	TCEB2	251093
TEN1	TEN1	4_1_1_DNA Replication	DNA Replication	DNA Replication	03_C_Nucleoplasm	#N/A	#N/A	#N/A	#N/A	#N/A	#N/A
TERF1	TERF1	4_3_Cellular Senescence	Signaling - Cell fates	Signaling	03_A_Nucleus	#N/A	#N/A	#N/A	#N/A	#N/A	#N/A
TERF2	TERF2	4_3_Cellular Senescence	Signaling - Cell fates	Signaling	03_A_Nucleus	#N/A	#N/A	TERF2	77067.2	TERF2	35476.8
TERF2IP	TERF2IP	4_3_Cellular Senescence	Signaling - Cell fates	Signaling	03_A_Nucleus	#N/A	#N/A	TERF2IP	64232.7	TERF2IP	56771
TERT	TERT	4_1_2_Cell Cycle	Signaling - Cell fates	Signaling	03_C_Nucleoplasm	TERT	Hyperpigmentation disorder	#N/A	#N/A	#N/A	#N/A
TICAM1	TICAM1	3_5_2_Innate Immune System	Innate Immune System	Immune system & Inflammation	01_A_Cytosol	TICAM1	Hypopigmentation disorder	#N/A	#N/A	#N/A	#N/A
TINF2	TINF2	4_3_Cellular Senescence	Signaling - Cell fates	Signaling	03_A_Nucleus	TINF2	Hyperpigmentation disorder	#N/A	#N/A	#N/A	#N/A
TLR3	TLR3	3_5_2_Innate Immune System	Innate Immune System	Immune system & Inflammation	02_B_Cell membrane	#N/A	#N/A	#N/A	#N/A	#N/A	#N/A
TLR4	TLR4	3_5_2_Innate Immune System	Innate Immune System	Immune system & Inflammation	02_B_Cell membrane	#N/A	#N/A	#N/A	#N/A	#N/A	#N/A
TNFRSF11A	TNFRSF11A	3_2_4_Death Receptor Signalling	Signaling - Cell fates	Signaling	02_B_Cell membrane	TNFRSF11A	Hypopigmentation disorder	#N/A	#N/A	#N/A	#N/A
TNFRSF11B	TNFRSF11B	3_2_4_Death Receptor Signalling	Signaling - Cell fates	Signaling	02_B_Cell membrane	#N/A	#N/A	#N/A	#N/A	#N/A	#N/A
TNFRSF1A	TNFRSF1A	3_2_4_Death Receptor Signalling	Signaling - Cell fates	Signaling	02_B_Cell membrane	#N/A	#N/A	#N/A	#N/A	#N/A	#N/A
TNFSF11	TNFSF11	3_2_4_Death Receptor Signalling	Signaling - Cell fates	Signaling	04_EXTRACELLULAR	TNFSF11	Hypopigmentation disorder	#N/A	#N/A	#N/A	#N/A
TOP3A	TOP3A	4_1_1_DNA Replication	DNA Replication	DNA Replication	03_C_Nucleoplasm	#N/A	#N/A	#N/A	#N/A	#N/A	#N/A
TP53	TP53	4_2_Programmed Cell Death	Cell death	Signaling	03_A_Nucleus	#N/A	#N/A	#N/A	#N/A	#N/A	#N/A
TP53BP1	TP53BP1	1_4_DNA Repair	DNA Repair	Chromatin organization & DNA repair	03_C_Nucleoplasm	#N/A	#N/A	#N/A	#N/A	#N/A	#N/A
TP63	TP63	1_5_2_Transcription factors	Transcription & transcription factors	Transcription	03_C_Nucleoplasm	TP63	Mixed hypo- & hyperpigmentation disorder	#N/A	#N/A	#N/A	#N/A
TPCN2	TPCN2	3_1_21_Calcium channel	Ion transporters	Metabolism	01_B_4_Lysosomes	TPCN2	Pigmentation phenotype	#N/A	#N/A	#N/A	#N/A
TRAF6	TRAF6	3_2_4_Death Receptor Signalling	Signaling - Cell fates	Signaling	01_A_Cytosol	#N/A	#N/A	#N/A	#N/A	#N/A	#N/A
TSC1	TSC1	3_2_23_Signaling by TOR	Signaling - Cell fates	Signaling	01_A_Cytosol	TSC1	Hypopigmentation disorder	#N/A	#N/A	#N/A	#N/A
TSC2	TSC2	1_26_3_Ras_GAP	Ras GTPases and regulators	Signaling	01_A_Cytosol	TSC2	Hypopigmentation disorder	TSC2	43500	TSC2	32676.7
TYR	TYR	1_7_Metabolism of amino acids and derivatives	Metabolism of amino acids and derivatives	Metabolism	01_B_4_Lysosomes	TYR	Hyper, hypo & pigmentation	#N/A	#N/A	#N/A	#N/A
TYRP1	TYRP1	1_7_Metabolism of amino acids and derivatives	Metabolism of amino acids and derivatives	Metabolism	01_B_7_Endosomes	TYRP1	Hypopigmentation disorder	#N/A	#N/A	#N/A	#N/A
UBASH3A	UBASH3A	1_26_58_Hydrolase	Metabolism - Other	Signaling	03_A_Nucleus	UBASH3A	Hypopigmentation disorder	#N/A	#N/A	#N/A	#N/A
UBE2D1	UBE2D1	1_8_6_Protein ubiquitination	Post-translational protein modification	Protein translation, folding, modification & degradation	01_A_Cytosol	#N/A	#N/A	#N/A	#N/A	#N/A	#N/A
UBE2D3	UBE2D3	1_8_6_Protein ubiquitination	Post-translational protein modification	Protein translation, folding, modification & degradation	01_A_Cytosol	#N/A	#N/A	#N/A	#N/A	#N/A	#N/A
UBE2E2	UBE2E2	1_8_6_Protein ubiquitination	Post-translational protein modification	Protein translation, folding, modification & degradation	03_C_Nucleoplasm	UBE2E2	Hypopigmentation disorder	#N/A	#N/A	#N/A	#N/A
UBE2M	UBE2M	1_8_6_Protein ubiquitination	Post-translational protein modification	Protein translation, folding, modification & degradation	03_A_Nucleus	#N/A	#N/A	UBE2M	559875	UBE2M	645637
USH1C	USH1C	1_16_Cilium assembly	Cytoskeleton	Cytoskeleton	01_D_3b_Cilia	#N/A	#N/A	#N/A	#N/A	#N/A	#N/A
USH1G	USH1G	1_16_Cilium assembly	Cytoskeleton	Cytoskeleton	01_D_3b_Cilia	#N/A	#N/A	#N/A	#N/A	#N/A	#N/A
USP7	USP7	1_8_13_Deubiquitination	Post-translational protein modification	Protein translation, folding, modification & degradation	03_A_Nucleus	#N/A	#N/A	USP7	233945	USP7	202032
USP9X	USP9X	1_8_13_Deubiquitination	Post-translational protein modification	Protein translation, folding, modification & degradation	01_C_6_Vesicles	USP9X	Hypopigmentation disorder	USP9X	157530	USP9X	135568
UVSSA	UVSSA	1_4_DNA Repair	DNA Repair	Chromatin organization & DNA repair	03_C_Nucleoplasm	UVSSA	Hyperpigmentation disorder	#N/A	#N/A	#N/A	#N/A
VAC14	VAC14	1_1_5_Phospholipid metabolism	Lipid & FA metabolism	Metabolism	01_B_7_Endosomes	#N/A	#N/A	VAC14	76297	VAC14	80505.8
VEGFA	VEGFA	3_2_16_Signaling by VEGF	Signaling - Cell fates	Signaling	04_EXTRACELLULAR	VEGFA	Hyperpigmentation disorder	#N/A	#N/A	#N/A	#N/A
VHL	VHL	1_25_3_Cellular response to hypoxia	Signaling - ROS/hypoxia, heat stress	Signaling	01_A_Cytosol	#N/A	#N/A	VHL	21514.2	VHL	25970.3
WDHD1	WDHD1	1_4_DNA Repair	DNA Repair	Chromatin organization & DNA repair	03_A_Nucleus	#N/A	#N/A	WDHD1	47703.7	WDHD1	27032
WDR36	WDR36	1_6_2_Metabolism of rRNA	Metabolism of rRNA	Metabolism	03_H_Necleoli	#N/A	#N/A	#N/A	#N/A	#N/A	#N/A
WIF1	WIF1	3_2_11_Signaling by Wnt	Signaling - Cell fates	Signaling	04_EXTRACELLULAR	WIF1	Hyperpigmentation disorder	#N/A	#N/A	#N/A	#N/A
WRAP53	WRAP53	1_4_DNA Repair	DNA Repair	Chromatin organization & DNA repair	03_C_Nucleoplasm	WRAP53	Hyperpigmentation disorder	WRAP53	43508.3	WRAP53	11604.7
WRN	WRN	1_4_DNA Repair	DNA Repair	Chromatin organization & DNA repair	03_C_Nucleoplasm	WRN	Mixed hypo- & hyperpigmentation disorder	#N/A	#N/A	#N/A	#N/A
XIAP	XIAP	1_8_6_Protein ubiquitination	Post-translational protein modification	Protein translation, folding, modification & degradation	03_C_Nucleoplasm	#N/A	#N/A	XIAP	120491	XIAP	82478
XPA	XPA	1_4_DNA Repair	DNA Repair	Chromatin organization & DNA repair	03_C_Nucleoplasm	XPA	Mixed hypo- & hyperpigmentation disorder	#N/A	#N/A	#N/A	#N/A
XPC	XPC	1_4_DNA Repair	DNA Repair	Chromatin organization & DNA repair	03_C_Nucleoplasm	XPC	Mixed hypo- & hyperpigmentation disorder	#N/A	#N/A	#N/A	#N/A
XRCC6	XRCC6	1_4_DNA Repair	DNA Repair	Chromatin organization & DNA repair	03_C_Nucleoplasm	#N/A	#N/A	XRCC6	1.30767e+06	XRCC6	1.26533e+06
YWHAZ	YWHAZ	1_26_29_adapters/scaffolds	Adapters/scaffolds	Signaling	01_A_Cytosol	#N/A	#N/A	YWHAZ	4647950	YWHAZ	4.68232e+06
ZMIZ1	ZMIZ1	1_5_2_Transcription factors	Transcription & transcription factors	Transcription	03_C_Nucleoplasm	ZMIZ1	Hypopigmentation disorder	ZMIZ1	3812.83	#N/A	#N/A
