# Supplementary material for: Disease–Gene Networks of Skin Pigmentation Disorders and Reconstruction of Protein–Protein Interaction Networks
Source: Bioengineering (Basel). 2022 Dec 21;10(1):13. doi: 10.3390/bioengineering10010013 (PMC9854651; doi:10.3390/bioengineering10010013)
Supplement: Supplementary file 1 [file bioengineering-10-00013-s001.zip › Table S6 Bioengineering FINAL.xlsx]

## Sheet: Sheet1
Table S6. Protein expression levels determined by mass spectrometry in A375 and FM55 cell lines.
Sheet 1. Proteins detected and LFQ intensities in A375 (unpigmented) cells.
Gene names	A375 LFQ average	Log transformed LFQ
AP3D1	194830	5.28966
AP3M1	175242	5.24364
AP3S1	231563	5.36467
ATM	1.10383e+06	6.0429
CASP7	95720.3	4.981
CASP8	175738	5.24487
CCNH	42637.3	4.62979
CD74	58383	4.76629
CDC45	15163.5	4.1808
CDK2	149667	5.17513
CDK4	100951	5.00411
CDK6	279968	5.44711
CDK7	96660.3	4.98525
CETN2	120579	5.08127
CHUK	39881.3	4.60077
CREBBP	27248.5	4.43534
CTH	27390.8	4.43761
CTNNB1	131545	5.11907
CUL1	211360	5.32502
CUL2	123293	5.09094
CUL3	211015	5.32431
CUL4A	130142	5.11442
CUL4B	151073	4.96852
CUL5	81439.2	4.91083
CUL7	44124.7	4.64468
CYFIP1	349797	5.54382
DCP1A	80581.2	4.90623
DDB1	346173	5.53929
DDB2	109310	5.03866
DDX6	614560	5.78856
DHX36	131392	5.11857
DKC1	1292.23	3.11134
DTNBP1	59731.2	4.7762
DYNLL1	314698	5.49789
EDC3	147182	5.16785
EIF2B3	129474	5.11218
EIF2B5	103256	5.01391
EIF2S1	1111060	6.04574
EIF2S2	262185	5.41861
EIF3A	568910	5.75504
EIF3G	405395	5.60788
EIF4E	262793	5.41961
EIF5	437708	5.64118
EIF6	2.10317e+06	6.32287
ERCC1	18250.5	4.26127
ERCC4	65371.2	4.81539
ERCC5	212881	5.32814
FADD	138228	5.1406
FANCD2	27773.3	4.44363
FANCI	81438.3	4.91083
FBL	41900	4.62221
FLNA	1.75733e+06	6.24485
FMR1	20127	4.30378
GINS1	56964.5	4.7556
GNAS	134667	5.12926
GNB1	268504	5.42895
GPHN	43910.7	4.64257
GPNMB	12755	4.10568
GRB2	130071	5.11418
GTF2B	59837.7	4.77697
GTF2E1	82129.2	4.9145
GTF2E2	49567.8	4.6952
GTF2H1	25933	4.41385
GTF2H4	1643.03	3.21565
HERC2	44580.8	4.64915
HLA-B	33225.2	4.52147
HLA-DRA	71707.2	4.85556
HSP90AA1	5.80587e+06	6.76387
IGF1R	12688	4.10339
IKBKB	43203.5	4.63552
IKBKG	21209.7	4.32654
IRAK1	100935	5.00404
IRF3	110959	5.04516
IRS1	20732.7	4.31666
KRAS	38641.8	4.58706
KRT14	70202	4.84635
LSM14A	74951.7	4.87478
MAP2K1	544098	5.73568
MAPK1	226170	5.35443
MCM2	387618	5.5884
MCM3	296083	5.47141
MCM4	410855	5.61369
MCM5	432072	5.63556
MCM6	375287	5.57436
MCM7	431118	5.6346
MCMBP	112657	5.05176
MLH1	75256.2	4.87654
MNAT1	18091.9	4.25748
MRE11A	64907.7	4.8123
MSH2	290877	5.46371
MSH3	67175.3	4.82721
MSH6	263253	5.42037
MTAP	447995	5.65127
MTOR	68596.8	4.8363
MYO5A	297912	5.47409
NARS	797930	5.90196
NBN	45288.7	4.65599
NEDD4	116265	5.06545
NEDD8	151447	5.18026
NF1	40171.5	4.60392
NFIX	110219	5.04226
NFKB1	166215	5.22067
NHP2L1	156042	5.19324
NID1	7901.48	3.89771
NOP58	42792.5	4.63137
NRP2	5564.72	3.74544
ORC2	149022	5.17325
ORC3	15164.5	4.18083
ORC4	58617	4.76802
PABPC1	990753	5.99597
PARN	50890.7	4.70664
PATL1	89578.2	4.9522
PCNA	1.1369e+06	6.05572
PCNT	28647.5	4.45709
PEBP1	241463	5.38285
PHB	106948	5.02917
PIK3R1	50655.5	4.70463
PLCB3	120884	5.08237
PMS2	59963.8	4.77789
POGLUT1	56813.3	4.75445
POLA1	44276.7	4.64617
POLA2	38186.7	4.58191
POLE3	163867	5.21449
PPP1CC	246922	5.39256
PPP3CA	130960	5.11714
PRIM1	570440	5.75621
PRIM2	89463.7	4.95165
PRKAR1A	297455	5.47342
PTPN1	233243	5.36781
PTPN11	221127	5.34464
RAB5C	554583	5.74397
RAD23B	247278	5.39319
RAD50	75764.3	4.87946
RAF1	83409	4.92121
RASA1	205423	5.31265
RBX1	157565	5.19746
RELA	176820	5.24753
RFX5	119573	5.07763
RHEB	99942	4.99975
RIPK1	72887.8	4.86266
RPA2	244652	5.38855
RPS5	1.32248e+06	6.12139
RUVBL1	789095	5.89713
SH2B3	15805.3	4.1988
SHOC2	49850.7	4.69767
SKP1	18871.9	4.27581
SLC9A3R1	95645.2	4.98066
SMARCA4	121243	5.08366
SNAPIN	136034	5.13365
SOS1	40512.9	4.60759
SOX10	229673	5.36111
TBK1	103073	5.01314
TCEB1	526307	5.72124
TCEB2	243133	5.38584
TERF2	77067.2	4.88687
TERF2IP	64232.7	4.80776
TSC2	43500	4.63849
UBE2M	559875	5.74809
USP7	233945	5.36911
USP9X	157530	5.19736
VAC14	76297	4.88251
VHL	21514.2	4.33272
WDHD1	47703.7	4.67855
WRAP53	43508.3	4.63857
XIAP	120491	5.08095
XRCC6	1.30767e+06	6.1165
YWHAZ	4647950	6.66726
ZMIZ1	3812.83	3.58125
ACOT7	696290	5.24205
ANK3	33964.3	4.29547
ARFIP1	78062.8	4.82309
BTF3	517548	5.71285
CALU	104747	4.76639
CAP1	787083	5.30847
DBNL	263304	5.13716
DNM1L	215158	5.21177
DNM2	259534	5.28608
DUT	444932	5.06319
EEF1D	557389	5.11054
EIF2B4	88545.3	4.68535
ENO1	6.99999e+06	5.90905
EPB41L1	22082.1	4.08762
FLII	135775	5.09759
FLNB	1.03533e+06	5.62507
GANAB	755338	5.6679
GAPDH	6.45849e+06	5.67963
GPI	1.32872e+06	5.60454
GSN	714470	5.49281
HMGA1	399092	5.47224
HNRNPD	951193	5.01892
HNRNPK	1.40356e+06	5.73992
LMNA	1.57901e+06	6.01206
MAP4	281098	5.20023
MAT2B	241380	5.2758
MBNL1	242637	5.00815
METAP2	253100	5.22456
NOLC1	141308	4.48713
NPM1	1.34675e+06	5.57091
P4HA1	132800	4.9323
PAIP1	266994	5.41013
PCBP2	376087	4.57889
PKM	6.03594e+06	6.21639
PLEC	354646	5.06679
PPFIBP1	260945	5.33725
PUF60	262194	5.12446
RPL11	1.0069e+06	5.77989
SDCBP	116756	4.83213
SERPINE2	119685	4.6196
SHMT1	109381	4.82304
SPTBN1	371857	4.88046
SUGT1	143553	4.82011
TMPO	225552	5.12256
TOR1AIP2	37611.1	4.49672
TPD52L2	561952	5.46888
TPM1	50464.9	4.51889
TPM3	288285	4.97746
UBAP2L	152983	4.83499
YBX3	98931.4	4.99243
YWHAB	1.37989e+06	6.13852
AAAS	208088	5.38855
AACS	222062	6.25857
AAGAB	84844	5.30121
AAK1	87088	6.12139
AAMP	341347	5.89713
AAR2	129548	5.32574
AARS	838110	4.33852
AARS2	62809.3	5.36528
AARSD1	217763	3.87391
AASDHPPT	187508	4.1988
AASS	87280	5.2927
ABCC11	97476.7	4.35338
ABCE1	688335	4.69767
ABCF1	317947	4.27581
ABCF2	145073	4.98066
ABCF3	95546.5	5.08366
ABHD10	201288	5.13365
ABHD14B	493670	4.60759
ABHD17C	9763.33	5.36111
ABI1	168922	5.86681
ABI2	36635.3	3.89411
ABL2	27464	5.43295
ABR	139695	4.20727
ABRACL	174137	5.01314
ACAA1	79468.7	5.72124
ACAA2	230168	5.38584
ACACA	232768	4.88687
ACAD10	40395.8	4.80776
ACAD8	42697.7	5.61067
ACAD9	35773.7	4.63444
ACADM	235028	4.76595
ACADSB	118420	4.22749
ACADVL	789608	6.0173
ACAP2	53495.5	4.92046
ACAT1	504453	4.94753
ACAT2	292930	4.09024
ACBD3	139152	5.74857
ACIN1	1445.98	4.20635
ACLY	1.05516e+06	4.63849
ACO1	316770	5.46214
ACO2	187328	4.20784
ACOT2;ACOT1	35764	5.74809
ACOT8	43007.5	5.36911
ACOT9	171575	5.19736
ACOX1	94783.5	4.88251
ACOX3	59909	4.33272
ACP1	390478	4.67855
ACP2	38466.5	4.63857
ACP6	95281.2	5.08095
ACSF2	15968.2	6.1165
ACSF3	75150.2	5.04271
ACSL1	23770.5	4.94215
ACSL3	485892	6.17241
ACSL4	180067	6.10464
ACSS2	60097.8	6.66726
ACSS3	13135.5	3.58125
ACTB	3655600	5.31825
ACTC1;ACTG2;ACTA2;ACTA1	12001750	5.34647
ACTG1	19551500	4.92862
ACTL6A	193513	4.93996
ACTN1	790065	5.5332
ACTN2	15508.3	5.11243
ACTN4	3.95178e+06	5.9233
ACTR10	56072.8	4.79802
ACTR1A	607917	5.33798
ACTR1B	368532	5.27302
ACTR2	735565	4.94091
ACTR3	707363	4.9889
ACY1	240265	5.8378
ACYP1	79232.7	5.50235
ADAR	36889	5.16159
ADCK3	22212.8	4.98021
ADCK4	21867	5.30382
ADD1	405633	5.69344
ADD2	65537.7	3.9896
ADD3	319605	5.22769
ADH5	427828	4.5639
ADI1	126042	4.43876
ADK	221200	5.14518
ADNP	69842.2	5.24089
ADPGK	62847.8	4.9002
ADPRHL2	236740	5.36205
ADRBK1	109220	5.36692
ADRM1	350842	4.60634
ADSL	356932	4.6304
ADSS	728743	4.55356
AFAP1	109330	5.37112
AFAP1L2	20144.7	5.07342
AFF4	17799.8	5.89741
AFP	24495	4.72832
AFTPH	23377.7	5.70282
AGAP3	60334	5.46676
AGFG1	106172	5.14349
AGFG2	6917	3.16016
AGGF1	13847	6.02332
AGL	85333	5.50074
AGO2	40860.7	5.2726
AGPAT1	4679.2	4.55345
AGPAT9	108384	4.63354
AGPS	98196.7	5.23445
AGRN	34921.3	4.97673
AGTRAP	95940.3	4.77749
AHCY	660042	5.5916
AHCYL1	226043	4.58508
AHNAK	1.78943e+06	4.97901
AHR	35369.5	4.20326
AHSA1	879050	4.87593
AIDA	122092	4.37604
AIFM1	157277	5.68654
AIM1	71309.8	5.25543
AIMP1	494133	4.77886
AIMP2	530428	4.11845
AIP	314502	6.56296
AJUBA	75508.5	7.07924
AK1	346748	7.29118
AK2	839292	5.28671
AK3	33915.2	5.89766
AK4	142400	4.19057
AK6	103573	6.59679
AKAP10	41862.3	4.74875
AKAP12	362820	5.78384
AKAP13	77858.5	5.56647
AKAP2	166972	5.86662
AKAP8L	189090	5.84964
AKAP9	65694.7	5.38069
AKR1A1	1.18813e+06	4.8989
AKR1B1	779145	4.5669
AKR1C1	73382.5	4.3466
AKR1C2	62656.8	4.33979
AKR1C3	154708	5.60813
AKR7A2	481778	4.81649
AKT1	88765.8	5.50461
AKT2	143759	5.63127
AKT3	120174	5.10051
ALAD	136871	5.34479
ALCAM	11751.3	4.84412
ALDH16A1	249045	4.79829
ALDH18A1	454843	5.37427
ALDH1A3	871708	5.0383
ALDH1B1	111520	5.54511
ALDH1L2	6335.75	5.55259
ALDH2	126235	5.86257
ALDH3A2	151005	5.03874
ALDH5A1	15412.5	4.30416
ALDH7A1	596963	4.25041
ALDH9A1	363335	4.38908
ALDOA	8980750	4.3688
ALDOC	2.46433e+06	4.78056
ALG1	45830.2	5.02601
ALG5	53816	3.83992
ALKBH5	49051.5	4.14135
ALYREF	284878	4.93112
AMACR	27186.8	4.61131
AMOTL1	132470	3.67017
AMOTL2	36411.8	5.03496
AMPD2	133730	4.9921
ANAPC1	34016.8	4.54309
ANAPC2	103574	4.982
ANAPC4	233903	5.81957
ANAPC5	34364.2	5.35419
ANAPC7	201627	6.25272
ANGEL2	10219.1	4.54863
ANKFY1	128598	5.94401
ANKHD1	35099.3	5.08669
ANKMY2	60672.5	5.19666
ANKRD13A	24863.2	4.85315
ANKRD17	150559	5.69384
ANKRD28	78223.8	5.72463
ANKRD50	33054.8	5.49762
ANKRD52	32039.2	4.878
ANKS1A	26327	5.54001
ANKZF1	32139.5	5.92391
ANLN	52294.5	4.53039
ANP32A	395417	5.15351
ANP32B	1.02917e+06	5.01525
ANP32E	468202	4.62182
ANPEP	214785	5.55969
ANXA1	8473150	4.89131
ANXA11	1235800	5.22264
ANXA2;ANXA2P2	6.70478e+06	5.27667
ANXA4	327910	4.81753
ANXA5	3887800	6.07486
ANXA6	726363	5.89162
ANXA7	258770	4.86559
AP1B1	222053	4.79697
AP1G1	191915	5.18951
AP1M1	324745	5.68285
AP1S1	176188	4.94825
AP1S2	86784.2	5.15764
AP2A1	188328	5.07981
AP2A2	89973.5	5.13631
AP2B1	350435	4.07009
AP2M1	151202	5.39628
AP2S1	94970.8	5.65786
AP3B1	175235	5.94037
AP3M2	13490.3	5.04735
AP4B1	4903.12	3.8018
AP4M1	32620.3	5.10118
AP4S1	17053.5	5.17899
AP5Z1	35098	4.18787
APAF1	19255.9	5.77595
APEH	214900	5.56031
APEX1	507515	6.95331
API5	321635	6.3917
APIP	120448	4.66115
APMAP	300977	4.73091
APOA1BP	915962	4.69065
APOBEC3C	128560	5.45466
APOBEC3D	5384.17	4.43436
APOBEC3F	87160.5	5.12212
APOBEC3G	149454	4.56124
APOL2	46133	5.12623
APPL1	163083	4.53169
APPL2	80128.3	5.01525
APRT	481960	5.36904
APTX	9044.5	4.53611
AQR	45197.7	5.30455
ARAF	62601.8	4.00941
ARAP1	112472	5.10924
ARAP3	57247.7	4.5453
ARCN1	587063	4.78299
ARF3;ARF1	746872	4.39556
ARF4	374865	5.17771
ARF5	93797	4.89334
ARF6	163087	4.51923
ARFGAP1	203187	4.50568
ARFGAP2	213870	4.4204
ARFGAP3	79094.3	4.50704
ARFGEF1	57123.2	4.71846
ARFGEF2	109578	5.59705
ARFIP2	112329	6.01249
ARG2	15102.8	5.67043
ARHGAP1	676097	5.332
ARHGAP12	77191.8	6.92804
ARHGAP17	124167	6.09195
ARHGAP18	195275	6.82638
ARHGAP26	6758.17	5.51575
ARHGAP29	51148.7	6.5897
ARHGAP35	86049	5.86115
ARHGAP4	130597	5.41291
ARHGAP5	37880.3	5.34646
ARHGDIA	3876600	5.28311
ARHGDIB	69137.3	5.51154
ARHGEF1	489135	5.24598
ARHGEF11	41324	4.93844
ARHGEF12	31824.3	5.27492
ARHGEF18	44355	4.95411
ARHGEF2	228748	5.54461
ARHGEF40	14434.2	5.17956
ARHGEF6	11720.2	4.97759
ARHGEF7	146958	5.24362
ARID1A	67407.5	4.13002
ARIH1	66367.5	3.69047
ARIH2	966582	4.51349
ARL1	112327	4.23181
ARL2	19246.7	4.54528
ARL3	137178	4.28456
ARL6	45373.8	5.33224
ARL6IP1	26870.5	5.70545
ARL6IP4	44312.7	5.50736
ARL6IP5	327103	5.0808
ARL8A	74663.8	5.47853
ARL8B	190777	5.96188
ARMC1	93332.5	5.10911
ARMC6	388530	3.73112
ARMC8	41461.7	4.94032
ARMC9	41316.5	5.17451
ARMT1	155253	4.66401
ARNT	24929.3	5.21241
ARPC1A	133150	4.90379
ARPC1B	502640	5.68301
ARPC2	627738	3.95638
ARPC3	1.04306e+06	4.65512
ARPC4	885925	4.79659
ARPC5	387248	5.05105
ARPC5L	112399	4.75776
ARPIN	63381.2	5.76868
ARPP19	85638.5	5.87325
ARRB1	62410.2	5.57387
ASAP1	46559.3	4.97219
ASAP2	9583.2	5.21242
ASB6	35439.8	5.3079
ASB9	56381	5.33015
ASCC1	87111.5	4.89815
ASCC2	70464	4.75681
ASCC3	192667	5.03972
ASF1A	21725.1	5.05049
ASF1B	97667.2	4.17906
ASH2L	98388	5.83001
ASL	39625	4.88757
ASMTL	35714.5	5.09401
ASNA1	474360	5.29065
ASNS	311455	3.82983
ASNSD1	26223.7	4.70883
ASPH	287495	4.93475
ASPSCR1	71088.5	5.11593
ASRGL1	24967	4.57841
ASUN	50056.3	6.58845
ATE1	74303.7	4.83971
ATF7IP	35688	5.68943
ATG101	48014.7	4.6162
ATG13	29984.3	4.50276
ATG16L1	8581.9	4.64694
ATG3	132980	5.35936
ATG4B	135047	4.15939
ATG4C	21236.3	4.06893
ATG5	55456	5.16719
ATG7	180740	4.82871
ATIC	925622	4.82196
ATL2	87843.8	5.98524
ATL3	327242	5.05048
ATN1	854.367	4.28436
ATOX1	152466	5.13729
ATP13A1	25554.7	4.65681
ATP1A1	464872	4.42928
ATP1B1	39616.8	4.64653
ATP1B3	182713	5.51468
ATP2A2	245282	4.87311
ATP2B1;ATP2B2	83844.3	5.28053
ATP2B4	23933.6	4.97003
ATP2C1	37774	5.58942
ATP5A1	304140	4.61765
ATP5B	555988	4.61612
ATP5C1	89970.5	5.19104
ATP5F1	58035.7	4.39671
ATP5H	84510.7	5.12434
ATP5J2	137664	5.70126
ATP5L	70544.3	5.79778
ATP5O	89868.7	6.01831
ATP6AP1	51198.7	5.9474
ATP6V0C	34076.7	5.58799
ATP6V1A	853873	5.05076
ATP6V1B2	150060	4.80196
ATP6V1C1	118518	4.93267
ATP6V1D	35506.7	4.79526
ATP6V1E1;ATP6V1E2	190283	4.66801
ATP6V1G1	207753	3.98151
ATP6V1H	95898	4.54949
ATPAF1	31002.6	4.75113
ATPAF2	32046.5	4.94008
ATPIF1	192718	4.84797
ATR	23188.5	5.28481
ATRX	5894.68	4.33696
ATXN10	247568	4.98975
ATXN2	137920	4.99294
ATXN2L	247615	4.59797
ATXN3	7749.23	4.55284
AUP1	81523.5	5.67611
AVEN	36498.2	5.4934
AVL9	39768.2	4.41869
B2M	30559	5.45863
B3GALTL	36898.3	4.8518
BABAM1	109927	4.39737
BAG1	3882.92	4.69946
BAG2	107639	4.87101
BAG3	185268	4.55252
BAG5	37285.8	4.68137
BAG6	243123	4.47689
BAIAP2	39190	3.93358
BAIAP2L1	38639.8	5.12379
BANF1	140498	5.13048
BAX	385028	4.32708
BBX	38905.7	4.74395
BCAP29	111214	5.25705
BCAP31	644967	5.96643
BCAR1	168508	4.94371
BCAR3	129472	5.51487
BCAS3	18248.5	2.93164
BCAT1	49968.3	5.18317
BCAT2	88354.2	4.40747
BCCIP	435957	5.66733
BCKDHA	56982.7	4.59788
BCL10	62909.5	5.26177
BCLAF1	33714.8	5.38967
BCR	16249.8	4.92347
BDH2	63297	4.37901
BECN1	11221.5	4.57719
BET1	46446.3	5.48307
BICD1	28144.3	5.74507
BICD2	367600	4.9541
BID	60604.1	4.76369
BIN3	85281.7	4.92691
BIRC2;BIRC3	15709.5	5.13882
BIRC6	602042	4.84846
BLMH	171985	4.95361
BLOC1S1	31416.8	4.70926
BLVRA	300900	4.53246
BLVRB	175480	5.93139
BNIP2	62298.9	5.17626
BOD1L1	81411.5	5.07379
BOLA2	326667	4.55031
BPNT1	380805	5.2794
BRAP	58049.7	5.31755
BRAT1	140233	4.98181
BRCC3	79514.2	4.4914
BRD2	27951.3	4.50578
BRD3	24740	5.28492
BRD4	71198.5	4.36527
BRD8	214885	3.77046
BRE	238075	5.3937
BRI3BP	91094	5.13963
BRIX1	52906.5	5.39378
BRK1	60609	3.88926
BROX	389463	4.91128
BSG	116903	4.56227
BTAF1	66156.2	4.59954
BTF3L4	208492	4.48514
BTG1	11306.5	4.56701
BUB3	443205	5.04111
BUD31	104633	3.58916
BYSL	130415	5.03197
BZW1	283465	5.2678
BZW2	415257	4.57154
C10orf76	58569.5	5.38583
C11orf68	82944	4.59318
C11orf73	82899	4.58704
C11orf98	275852	5.14767
C12orf10	397125	5.58549
C12orf43	14151.8	4.59001
C14orf159	15423.7	5.04616
C14orf166	102811	5.80954
C15orf40	54625	5.22662
C16orf13	48525.6	5.11217
C16orf58	22670.2	4.26123
C16orf62	93040.2	4.69869
C16orf70	16167.7	4.94623
C17orf59	19820.2	5.63944
C17orf75	86209	4.75574
C18orf25	40541.7	4.79872
C18orf8	68058.7	4.52782
C19orf43	151520	4.21085
C19orf53	20000	4.80138
C1orf109	19763.2	4.05005
C1orf123	150082	4.66695
C1orf174	18931.8	4.44939
C1QBP	433378	5.56538
C20orf27	230165	4.7825
C21orf59	44617.8	4.93086
C2CD5	34464.5	4.19616
C2orf43	42103.2	5.77963
C2orf47	62481	5.23549
C2orf49	1528.7	4.49716
C3	4026.03	5.47842
C3orf38	14315.2	5.24423
C4orf27	80514.8	4.79448
C5orf22	57434.7	4.91069
C5orf51	66818.8	5.5141
C7orf50	13090	5.5807
C7orf55;LUC7L2	544452	4.7638
C8orf33	98949.8	5.14685
C8orf37	3507.95	4.90044
C8orf82	39346.3	4.4464
C9orf142	44943.5	4.3934
C9orf171	1.13303e+06	4.85247
C9orf64	61501.7	5.33221
C9orf78	95873.5	5.37671
CA5B	41689.5	4.95949
CAAP1	8619.4	4.72351
CAB39	156957	4.78254
CACNA1A	377245	5.59047
CACTIN	10650.6	5.06782
CACUL1	29272.2	4.82057
CACYBP	1838450	5.31909
CAD	641548	4.05333
CALB2;CALB1	25057	5.6466
CALD1	277680	5.01967
CALR	2.37397e+06	5.11533
CAMK2D	254458	5.4525
CAMK2G	85424.8	5.61832
CAMK4	200738	4.76767
CAMSAP2	233610	4.91878
CAND1	1.01455e+06	4.91855
CANT1	7076	5.44068
CANX	1018285	5.59893
CAP2	104177	4.15081
CAPG	799788	4.18819
CAPN1	479393	5.01204
CAPN2	925543	4.73739
CAPN7	73278.2	4.68597
CAPNS1	353018	4.35546
CAPRIN1	253753	4.96867
CAPS	168542	4.20865
CAPZA1	1.34057e+06	4.29711
CAPZA2	606280	4.93555
CAPZB	836463	4.6079
CARHSP1	79645	4.83288
CARM1	353180	5.18047
CARS	237810	4.30103
CARS2	32865.8	4.29586
CASK	22715.8	5.17633
CASKIN2	20536.8	4.27719
CASP2	86288.3	5.63687
CASP3	144170	5.36204
CASP4	31675	4.64951
CASP6	20395.2	4.53737
CAST	540675	4.62431
CAT	37017.7	4.79575
CAV1	74358.3	3.18432
CBFB	203753	3.60488
CBL	105283	4.1558
CBR1	380003	4.90588
CBR3	83313.8	4.75917
CBS	8937.27	4.8249
CBWD1;CBWD5;CBWD3;CBWD2;CBWD6	92359.8	4.11694
CBX1	13632.4	5.73596
CBX3	939620	4.99542
CBX5	40436	3.54505
CC2D1A	79966.5	4.5949
CC2D1B	69482.5	4.65267
CCAR1	137588	6.05424
CCAR2	264568	4.78889
CCBL2	28250.8	4.9817
CCDC12	52133	4.62003
CCDC124	454713	3.93548
CCDC132	45895	5.19578
CCDC134	33975.8	5.57662
CCDC22	94031.3	4.02738
CCDC25	100823	4.46645
CCDC43	51028.8	6.26445
CCDC47	114374	5.80723
CCDC50	182183	4.39893
CCDC53	18061.1	5.44354
CCDC58	66532.2	6.37547
CCDC6	76795.3	5.40562
CCDC88A	82797	4.93158
CCDC9	13353	5.30263
CCDC93	41393.5	5.36849
CCDC94	28498.8	6.00627
CCNB1	57872.3	3.84979
CCNDBP1	12565.3	6.00787
CCNK	20150.7	5.01777
CCNL1	41463.7	5.90298
CCNT1	65322.3	5.68069
CCS	12107.8	5.9664
CCT2	1.88203e+06	4.86497
CCT3	1.77738e+06	5.5478
CCT4	2467100	5.40441
CCT5	1668150	5.22671
CCT6A	2.36493e+06	6.12729
CCT6B	289.033	5.78267
CCT7	1.23097e+06	5.92245
CCT8	1741150	4.90116
CCZ1;CCZ1B	151470	5.548
CD2AP	93558.5	5.37623
CD2BP2	85800.8	4.51674
CD3EAP	6186.38	4.35633
CD44	290368	4.31253
CD59	25434.3	4.93595
CD63	35506	5.15888
CD70	85965.7	4.50072
CD81	87447.2	4.30953
CD9	144810	5.73294
CD96	28452.2	4.56841
CD97	52948.7	4.87133
CDC123	88509.5	5.3091
CDC16	82560	5.02236
CDC20	36005.7	5.57979
CDC23	47956.3	4.92072
CDC27	98212.3	3.9512
CDC37	1.13919e+06	4.96548
CDC42	98579.2	4.13457
CDC42BPA	35993.8	5.97295
CDC42BPB	121146	4.60677
CDC42EP4	8714.3	4.90291
CDC5L	74050.8	4.84188
CDC73	282635	5.13858
CDH2	36823.7	5.42254
CDK1	702997	4.45103
CDK11B;CDK11A	140660	4.71711
CDK12	30291.3	5.65774
CDK16	31066.7	4.66177
CDK2AP1	32308	4.53117
CDK5	162555	4.97327
CDK5RAP2	22579.8	5.00356
CDK9	113222	4.70782
CDKN2AIP	69179.7	5.05833
CDKN2C	18744.2	5.26051
CDV3	343385	4.25675
CECR5	175153	4.82303
CELF1	127865	4.88533
CEP131	10341.6	4.91801
CEP170	181548	4.12558
CEP41	77645.7	4.61693
CEP55	116874	4.45483
CERS2	103116	4.76247
CFAP20	164092	4.09917
CFAP70	54821.8	4.30429
CFDP1	65502.9	4.61767
CFL1	16111000	4.81506
CFL2	532102	4.08306
CGGBP1	17160.2	6.27463
CHAC2	45122.8	6.24978
CHCHD1	15064.9	6.39219
CHCHD2;CHCHD2P9	255592	6.22224
CHD1;CHD2	35462	6.37382
CHD1L	62786.7	2.46095
CHD4	235088	6.09025
CHD8	74960.3	6.24084
CHEK1	36433.3	5.18033
CHERP	62454.2	4.97108
CHID1	83583.8	4.93349
CHM	34913.2	3.79144
CHML	45604.7	5.46295
CHMP1A	33867	4.40542
CHMP1B	42617.3	4.5503
CHMP2A	167223	4.93433
CHMP2B	99946.7	4.94175
CHMP3	75622.2	5.1608
CHMP4A	181310	4.45412
CHMP4B	396367	4.72386
CHMP5	695720	4.94699
CHMP6	23689	4.91677
CHMP7	53817.3	4.55637
CHORDC1	420635	4.68085
CHP1	25361	4.99217
CHRAC1	132505	6.0566
CHTF18	80025.3	4.99379
CHTF8	16833.7	4.55623
CHTOP	20614.5	5.08331
CIAO1	78969	3.94023
CIAPIN1	359425	4.86953
CINP	13270.3	5.45123
CIRBP	88264.7	4.56613
CISD2	78505.8	5.84695
CIT	41102.5	5.14817
CKAP4	144493	4.48132
CKAP5	310427	4.49229
CKB	74099.7	4.50931
CKS1B	352320	5.211
CKS2	30228.7	4.35372
CLASP1	102418	5.05393
CLASP2	121675	4.83998
CLCC1	3195.93	4.27287
CLEC16A	10151.7	5.53578
CLIC1	3.53012e+06	5.24342
CLIC4	1.43368e+06	5.10675
CLINT1	226315	4.01459
CLIP1	98308.7	5.25899
CLIP2	136788	4.89012
CLMN	31220.5	5.06772
CLNS1A	215723	5.01333
CLP1	8881	5.21509
CLPB	87076.3	4.73895
CLPP	156692	4.81626
CLPTM1	36062	7.20712
CLPTM1L	28454.3	5.72599
CLPX	96285.3	4.23452
CLTA	157704	4.6544
CLTB	18506.8	4.17797
CLTC	1527700	5.40755
CLTCL1	82130.5	4.54976
CLUH	157610	4.79787
CMAS	73773.2	5.37123
CMBL	200973	4.87483
CMC1	104565	4.5615
CMPK1	637892	4.79556
CMSS1	30881.5	4.92212
CMTR1	57527.7	4.54299
CNBP	27074.7	4.65901
CNDP2	285860	4.52978
CNIH4	147548	4.62959
CNN2	290117	5.2233
CNN3	669803	4.99977
CNOT1	170835	4.87865
CNOT10	98362.3	5.25842
CNOT11	35497.2	5.5981
CNOT2	50356.5	5.84243
CNOT3	104752	4.37455
CNOT4	17013.1	4.73092
CNOT6L;CNOT6	1344.27	5.62391
CNOT7	55649.3	4.40417
CNOT8	20584.3	5.12223
CNP	143025	4.90323
CNPY2	121580	4.22618
CNPY3	82718.7	4.31417
CNPY4	3700.5	4.89746
CNST	8065.45	5.55561
CNTNAP1	27311.8	4.12288
COA6	39272.5	4.94579
COASY	428312	4.8949
COG1	69073	4.61387
COG2	61744.8	5.15985
COG3	56982.3	5.49196
COG4	77774.2	4.86982
COG5	189720	5.54694
COG6	41221.8	4.48042
COG7	177822	5.01038
COG8	38288.2	5.0852
COL4A1	18396.8	3.5046
COL4A2	43126.8	4.00654
COL4A3BP	58253.2	6.54779
COL5A2	24618.7	6.15645
COL6A1	95016.7	5.35471
COL9A3	146221	4.99259
COLGALT1	268072	5.13605
COMMD1	52007.5	4.49444
COMMD10	14548.5	5.3339
COMMD2	45778.3	3.94846
COMMD3	88266.8	4.9399
COMMD4	59303	5.19505
COMMD5	12876.8	4.55705
COMMD6	1143.35	4.45415
COMMD7	27044.8	4.98356
COMMD9	80968	5.19784
COMT	81554.2	4.26733
COPA	646122	6.18404
COPB1	672915	4.9145
COPB2	572567	5.19758
COPE	339095	4.8679
COPG1	660968	5.30314
COPG2	244480	5.01939
COPS2	302175	5.80475
COPS3	203547	4.4897
COPS4	241398	4.75988
COPS5	205935	4.43256
COPS6	130275	5.45615
COPS7A	257615	5.16893
COPS7B	112318	5.46257
COPS8	364120	5.82595
COPZ1	328582	5.23258
COQ5	7189.17	4.99283
COQ9	12755.3	4.55019
CORO1A	198885	4.70206
CORO1B	297018	5.02016
CORO1C	542380	4.23078
CORO7	129067	3.12849
COTL1	1023745	4.74546
COX17	32318.3	4.31354
COX6B1	50639.7	5.15541
CPD	62807.7	5.08486
CPNE1	254042	4.9176
CPNE3	494038	3.56826
CPOX	375242	3.90663
CPPED1	35378.8	4.43635
CPSF1	46470.8	4.59409
CPSF2	29112.5	5.63176
CPSF3	47805.7	4.83931
CPSF3L	38263.2	4.7906
CPSF6	384853	4.75574
CPSF7	262033	4.89084
CPT1A	49248.8	5.27811
CPT2	103415	4.61513
CPTP	48817.8	5.24998
CRADD	52733.2	4.58306
CRAT	35339.3	4.26474
CRBN	33159.5	4.63475
CREG1	48883.7	4.76532
CRELD1	1757.1	4.39127
CRIP2	272203	4.9778
CRK	159135	5.16501
CRKL	49430.2	5.42825
CRLF3	85735.8	4.71607
CRNKL1	65980	4.16282
CRTAP	104935	4.66066
CRTC1	40776.6	4.9458
CRYBG3	927.817	4.77308
CRYZ	309070	4.10981
CRYZL1	35157.3	3.05818
CS	923738	4.43208
CSDE1	282220	4.90831
CSE1L	1.02254e+06	4.91145
CSK	393865	5.81031
CSNK1A1	189763	5.82796
CSNK1D;CSNK1E	89089	5.75783
CSNK2A1;CSNK2A3	465813	5.53032
CSNK2A2	232712	5.82018
CSNK2B	124403	5.38824
CSPG4	241080	5.48026
CSRP1	308955	5.30866
CSRP2	64602.2	5.38273
CSTB	355792	5.31373
CSTF1	178343	5.11486
CSTF3	103015	5.41097
CT45A3;CT45A1;CT45A7;CT45A5;CT45A6	509552	5.05045
CTAG1A	349298	5.56124
CTBP1	86254.2	5.51664
CTBP2	117187	3.85668
CTHRC1	17865.6	4.10569
CTNNA1	244810	5.2986
CTNNA2	63580.5	5.47278
CTNNBL1	245312	5.7343
CTNND1	205480	5.11082
CTPS1	446673	6.01019
CTPS2	115672	4.50945
CTR9	50811	4.70449
CTSA	166745	4.79801
CTSB	393582	5.4049
CTSC	304857	5.69376
CTSD	699675	5.57431
CTSL	77747.8	4.54874
CTSZ	186125	4.66718
CTTN	867540	4.46408
CTTNBP2NL	142909	4.67948
CTU1	19081.7	4.58278
CTU2	35797.8	5.5853
CUTA	22859.8	5.41836
CUX1	138763	4.6924
CWC15	57951.3	5.01458
CWC22	20928	4.68858
CWC27	55886.3	4.72208
CWF19L1	101589	4.54826
CXCL1	3840.67	4.52061
CYB561D2	37845.3	4.68916
CYB5B	29054.3	3.2448
CYB5R2	16257.1	5.43489
CYB5R3	318652	5.20177
CYCS	329797	4.69399
CYFIP2	30576.1	4.93316
CYP20A1	14430.5	4.81941
CYP51A1	72178	5.02092
CYTH2	104074	4.61041
DAK	370935	2.96746
DAP	16950	5.49006
DAP3	58705.2	4.54602
DAPK3	6530.42	5.96555
DARS	644385	5.45059
DARS2	284387	6.00968
DAXX	27542	5.59535
DAZAP1	339357	5.27821
DBI	45091.7	4.94982
DBN1	159458	5.66821
DBR1	88239	5.36682
DBT	51589	5.09483
DCAF16	14088.3	5.38216
DCAF6	25577.3	5.4899
DCAF7	34851.2	4.81025
DCAF8	40818.8	5.5512
DCBLD2	69350	5.25126
DCK	124765	5.0129
DCPS	451445	5.70719
DCTD	286887	5.5432
DCTN1	348703	4.93578
DCTN2	156788	5.06888
DCTN4	86242.8	4.25202
DCTN5	33868.3	5.38883
DCTN6	8371	4.80332
DCUN1D1	107974	5.38972
DCUN1D5	164498	5.31277
DCXR	42673.8	5.64999
DDA1	132514	5.06323
DDAH1	128366	4.70596
DDAH2	102103	5.22205
DDI2	132657	5.59503
DDOST	155724	5.4841
DDT;DDTL	294028	5.8449
DDX1	286652	4.89069
DDX17	400262	5.2698
DDX18	156150	5.93829
DDX19A	368637	5.15506
DDX19B	52590	4.28062
DDX20	116977	4.55386
DDX21	171933	4.35907
DDX23	57631.5	5.14227
DDX39A	746503	4.76306
DDX39B	237110	4.32073
DDX3X;DDX3Y	1.02773e+06	4.74731
DDX41	38531.5	5.00685
DDX42	137193	3.58441
DDX46	314017	4.57801
DDX47	55152	4.46321
DDX49	35305.8	4.21104
DDX5	717012	5.50332
DDX54	29560.7	5.51825
DDX56	35248.7	4.48538
DDX59	86055.8	4.15928
DECR1	127140	4.8584
DECR2	16544.7	5.01734
DEGS1	72472.9	5.5693
DEK	311977	4.22917
DENND4C	63520.3	4.76868
DENND5B	38399.7	3.81494
DENR	400253	5.80915
DERA	156532	5.45391
DERL1	65445	4.44
DFFA	126716	5.53066
DFFB	12988.3	4.6541
DFNA5	87231.3	5.20265
DGKA	107917	4.94566
DGUOK	4678.05	4.71256
DHCR24	34003.7	4.14886
DHCR7	63656.2	4.40786
DHFR	504427	4.54222
DHODH	27497.5	4.61086
DHPS	72600.8	4.84105
DHRS1	9803.8	5.09609
DHRS11	54220	5.6546
DHRS4	40494.8	5.45771
DHTKD1	53535.5	5.54246
DHX15	746808	5.19531
DHX16	110612	4.93572
DHX29	57351.8	4.52979
DHX30	45254.3	3.92278
DHX38	111394	5.03332
DHX40	29302.8	5.21616
DHX57	32041	4.63016
DHX8	29351.3	5.12226
DHX9	1.43903e+06	5.10845
DIABLO	46762	5.00904
DIAPH1	490423	5.12273
DIAPH2	47247.8	5.19235
DIDO1	75052.5	5.46839
DIEXF	70174.7	5.45735
DIMT1	42667.5	5.60234
DIP2B	93212	5.19354
DIS3	215827	5.5666
DIS3L2	27552.7	4.7209
DLD	270857	5.0681
DLG1	101406	5.23536
DLGAP4	27007.8	4.76066
DLGAP5	30060	5.87303
DLST	143122	5.37495
DNAAF5	156572	6.01188
DNAJA1	644538	4.58582
DNAJA2	246807	5.13733
DNAJA3	98078.3	5.49695
DNAJB1	459440	4.74156
DNAJB11	121743	4.54785
DNAJB12	19968.5	5.85553
DNAJB4	93850.7	4.47071
DNAJB6	88959.7	4.54714
DNAJC10	138115	4.93478
DNAJC13	148352	5.10428
DNAJC17	50977.7	4.21866
DNAJC2	103665	4.86018
DNAJC21	55937.5	5.49412
DNAJC3	128350	4.80291
DNAJC5	11505.4	4.58433
DNAJC6	73902	5.60233
DNAJC7	388455	5.1946
DNAJC8	164212	4.81588
DNAJC9	207535	5.10283
DNM1	144907	4.11355
DNMBP	125313	4.94067
DNMT1	180827	5.03309
DNPEP	74225.5	3.67006
DNPH1	158238	4.53153
DNTTIP1	12149.5	4.80384
DOCK1	52284.5	5.7028
DOCK4	285307	4.43929
DOCK5	135624	4.86094
DOCK7	178290	3.99139
DOLPP1	20585.3	4.73416
DPCD	47948.2	4.6074
DPF2	68727	4.72864
DPH1	43547.8	5.87321
DPH2	86439.3	5.0438
DPH5	25790.3	4.75855
DPH6	67150.8	4.65566
DPM1	223292	5.04686
DPM3	107703	4.46691
DPP3	370637	4.50571
DPP7	34576.8	4.46763
DPP8	30792.5	6.15807
DPP9	152965	4.66989
DPYD	33542.3	5.69057
DPYSL2	666938	4.67438
DPYSL3	1378350	4.87537
DPYSL5	51640.3	4.84618
DR1	50066.7	4.6301
DRAP1	134017	4.96947
DRG1	213188	5.33411
DRG2	193358	4.44016
DSCR3	51189.2	5.43274
DST	60381.2	5.00607
DSTN	872703	4.43149
DTD1	159295	4.47799
DTX3L	49174.3	5.15571
DTYMK	168785	5.19471
DUS2	276548	5.80925
DUS3L	87464.5	5.39236
DUSP12	152838	4.99157
DUSP23	42229	5.66223
DUSP3	124304	5.08544
DUSP4	385604	4.30035
DVL2;DVL3	33065.5	4.97244
DYM	19059.3	4.94919
DYNC1H1	544885	5.14024
DYNC1I2	169578	5.17129
DYNC1LI1	175295	4.70738
DYNC1LI2	75051.3	5.01563
DYNC2H1	417950	4.7477
DYNLL2	29810	5.1084
DYNLRB1;DYNLRB2	123942	4.0609
DYNLT1	63786	4.86866
DYNLT3	39022.8	5.58934
EARS2	70948.2	5.2154
EBAG9	28283	5.31709
EBP	127380	5.16109
ECE1	28698.3	5.09799
ECH1	758752	5.25726
ECHDC1	98383.3	4.87055
ECHS1	468065	5.19931
ECI1	251541	4.08456
ECI2	111430	4.71837
ECM29	284127	5.45531
EDC4	282715	5.13234
EDEM3	53514.7	5.25113
EDF1	185802	4.31356
EDRF1	19553.5	4.68077
EEA1	173238	4.83713
EED	38643.4	4.63897
EEF1A1;EEF1A1P5	1.20468e+07	4.93671
EEF1A2	128046	4.41146
EEF1B2	775453	4.82705
EEF1E1	306813	5.34887
EEF1G	3.54352e+06	5.03223
EEF2	3151700	5.56895
EEF2K	51866.3	4.53879
EEFSEC	58979	4.48845
EFHD2	524472	5.18459
EFTUD1	141312	4.52559
EFTUD2	269865	5.82409
EGLN1	92105	6.13936
EHBP1	78426.7	4.71299
EHBP1L1	113939	4.69955
EHD1	332533	5.12716
EHD2	157155	5.32876
EHD3	106583	5.28636
EHD4	423525	4.70918
EIF1	391400	4.7809
EIF1AD	20319.3	5.94087
EIF1AX;EIF1AY	733137	5.2022
EIF2A	398340	4.69174
EIF2AK2	181292	5.22733
EIF2AK4	120216	5.44177
EIF2B1	557403	4.94183
EIF2B2	167982	5.18423
EIF2D	119180	4.62561
EIF2S3;EIF2S3L	804080	5.09448
EIF3B	710672	5.58614
EIF3C;EIF3CL	576467	4.51938
EIF3D	479358	4.28011
EIF3E	462902	5.7363
EIF3F	415473	5.22937
EIF3H	509412	5.24377
EIF3I	539422	4.87536
EIF3J	223900	5.62112
EIF3K	161585	4.47436
EIF3L	641460	5.09322
EIF3M	750753	4.80473
EIF4A1	4.60357e+06	4.59132
EIF4A2	117860	4.85094
EIF4A3	352080	4.45153
EIF4B	662342	5.1051
EIF4E2	97600.8	4.45786
EIF4G1	431593	5.8801
EIF4G2	258075	4.99292
EIF4G3	126990	5.67031
EIF4H	855952	5.40061
EIF5A;EIF5AL1	1.83962e+06	5.047
EIF5B	291273	5.45351
ELAC2	211762	5.45135
ELAVL1	140292	4.72847
ELF1	17897.3	5.26905
ELL	7446.5	4.29122
ELMO1	119693	5.23864
ELMO2	89875	4.58708
ELMSAN1	1231.63	7.08087
ELOVL1	14617.3	5.10737
ELOVL5	74579	5.88956
ELP2	100444	5.48687
ELP3	130793	6.54943
ELP5	59085.8	6.49854
ELP6	39311.2	4.71489
EMC1	60588.8	4.7707
EMC2	59180.5	5.71972
EMC3	17547	5.15018
EMD	57215.7	5.43115
EMG1	205960	4.96428
EML2	183885	4.89446
EML3	94048	5.05667
EML4	324327	5.52184
ENAH	314305	5.19633
ENDOD1	52788.8	5.02769
ENO2	100074	5.62688
ENO3	271.428	5.59262
ENOPH1	163222	4.30791
ENPP4	44625.5	5.86518
ENSA	382065	5.60025
ENTHD2	10855.3	5.25838
ENY2	97946.5	5.07996
EOGT	16308.5	5.74617
EPB41L2	198467	5.22526
EPHA2	194502	5.0762
EPHX1	86854.2	5.9053
EPM2AIP1	32812	5.85167
EPN1	179857	5.76077
EPRS	721028	5.68066
EPS15	60734.3	5.66549
EPS15L1	40314.2	5.61854
EPS8	173440	5.70707
EPS8L2	78318.8	5.73193
EPT1	60895	5.35005
ERAP1	324127	5.2084
ERC1	71869.3	5.80717
ERCC6L	91551.5	5.8755
ERGIC1	63875	6.66309
ERGIC2	22695.5	5.07137
ERH	7086.35	5.54664
ERI1	32685.5	5.82108
ERI3	40886.2	4.98945
ERLEC1	10636.8	5.63507
ERLIN2;ERLIN1	40449.3	5.41175
ERO1L	519265	5.10377
ERO1LB	30000	5.93245
ERP29	638508	6.26473
ERP44	226138	5.4643
ESD	456838	5.32585
ESF1	54842.3	5.14703
ESYT1	310387	4.25279
ESYT2	119644	3.87195
ETF1	547320	5.07807
ETFA	643802	4.95364
ETFB	312025	3.09048
ETHE1	94651.7	4.16487
ETNK1	49585.7	4.87262
EWSR1	245708	5.00193
EXOC1	85440.7	5.11659
EXOC2	59773.7	4.77148
EXOC3	49542.3	4.59452
EXOC4	134963	4.78239
EXOC5	35569.5	4.77218
EXOC6	59276.5	4.2442
EXOC6B	33675.3	4.75751
EXOC7	116170	5.31378
EXOC8	79987.2	5.26455
EXOSC1	52613.5	4.97335
EXOSC10	50862.7	5.51098
EXOSC2	70183.7	5.49735
EXOSC3	146180	4.72254
EXOSC4	124235	5.00032
EXOSC5	60225	2.43366
EXOSC6	91529.2	5.21278
EXOSC7	46283.7	4.64958
EXOSC8	20536	5.58214
EXOSC9	102622	4.03564
EYA3	49920.7	4.99099
EYA4	45583	4.21241
EZR	930108	5.29769
F2R	4270.7	5.28892
F8A1	67438.2	4.93879
FABP5	73880.5	4.51603
FABP7	24697.5	5.25493
FADS1	49087.2	5.85795
FAF1	408870	4.78343
FAF2	98634.3	4.60546
FAH	33349.7	5.23915
FAHD1	17558.8	4.89387
FAHD2A;FAHD2B	63922.8	4.78458
FAIM	9370.77	5.51071
FAM103A1	31911.5	4.85654
FAM107B	38819.3	4.96167
FAM114A1	142295	4.80533
FAM114A2	91471.2	4.35594
FAM118A	11076.2	3.85042
FAM118B	29506	4.51436
FAM120A	159740	4.61158
FAM129A	182245	4.02681
FAM129B	1.05514e+06	4.60691
FAM134C	68280.3	5.71539
FAM136A	42738.1	4.47712
FAM160B1	33227	5.80517
FAM167A	95480.8	5.35437
FAM172A	6453.67	5.65976
FAM175B	136805	4.73912
FAM188A	24783.9	5.4919
FAM192A	69789.2	5.07789
FAM195B	26616.8	5.73824
FAM213A	100364	5.80875
FAM216A	22593.2	5.49419
FAM21A	85754.2	4.97613
FAM21C	17367.7	4.69536
FAM3C	143889	5.39042
FAM45A;FAM45B	38836.3	4.93166
FAM49B	582250	4.77651
FAM50A	162660	4.69498
FAM65A	22373.3	5.13022
FAM84B	126481	4.55108
FAM91A1	114025	4.77288
FAM98A	58245.5	4.52731
FAM98B	191428	5.06509
FARS2	24986.5	4.90302
FARSA	265063	4.7211
FARSB	202782	4.7064
FASN	1.71187e+06	4.84624
FASTKD2	29575.8	5.16489
FASTKD5	160350	5.09424
FAU	558203	4.77978
FBXL12	31025.8	4.96156
FBXL18	159933	4.66543
FBXO22	129236	4.31252
FBXO30	24749.8	5.01124
FBXO45	1461.48	4.69828
FBXO7	115722	4.6588
FBXW9	32538.3	5.96853
FCHO2	45579	3.6305
FDFT1	76558.7	4.82891
FDPS	630815	4.86853
FDXR	80643.2	4.39265
FECH	63014.3	4.69097
FEN1	741555	5.61159
FERMT1	246813	4.99403
FERMT2	156282	4.52309
FH	1099920	4.2445
FHOD1	222847	4.80566
FIBP	48553.8	3.97178
FIG4	4960200	4.50395
FIP1L1	157820	4.58905
FIS1	130523	5.15319
FKBP10	533725	4.96128
FKBP14	7268.2	4.04439
FKBP15	83318.5	4.46991
FKBP1A	214819	5.20341
FKBP2	163222	5.26066
FKBP3	472933	6.02331
FKBP4	534557	4.8343
FKBP5	63289	4.63082
FKBP8	103083	4.52149
FKBP9	136270	4.97992
FLAD1	74813.5	3.80981
FLYWCH2;FLYWCH1	79532.3	5.1361
FMNL1	53208.2	4.39417
FMNL2	42517.3	4.84379
FMNL3	80649.3	4.42516
FN3KRP	26088.2	5.00158
FNBP1	56154.2	4.35398
FNDC3A	30906.2	4.93326
FNTA	50908.7	4.23974
FOCAD	96156.5	5.15803
FOSL1	21265.6	4.58924
FOXK1	102630	5.76511
FOXK2	9600.95	5.21128
FRA10AC1	26124.3	4.34973
FRG1	102823	5.10203
FRMD4A	51789.3	5.057
FRMD8	3897.5	4.76526
FRYL	55666.7	5.28201
FSCN1	1.97723e+06	4.39771
FSD1	108314	5.42335
FTO	93610.2	5.30703
FTSJ1	62764	6.23347
FTSJ3	110626	4.47094
FUBP1	467535	5.20507
FUBP3	164935	5.74679
FUCA1	4365.83	4.49172
FUCA2	32723.8	5.20394
FUS	733877	5.11138
FXR1	151692	4.39357
FXR2	94259.3	3.16479
FYCO1	41118.5	5.06342
G3BP1	856890	4.5124
G3BP2	124892	4.65876
G6PD	850600	4.88399
GAA	72189.7	5.7999
GABARAP;GABARAPL1	85431.3	4.90657
GABARAPL2	30437.8	4.79944
GABPA	60012.3	5.87014
GADD45GIP1	23082.2	5.39237
GAK	112962	5.19391
GALE	366767	6.04136
GALK1	187555	5.34801
GALK2	151363	4.68622
GALNT2	132425	6.6955
GALT	19901.2	5.19816
GAMT	188273	5.11569
GAN	210653	5.72732
GAPVD1	188482	3.86143
GARS	808370	4.92074
GART	656818	5.33207
GAS7	4513.55	5.21278
GATAD2A	36718.2	5.6748
GATAD2B	164600	5.72799
GATSL3;GATSL2	713.95	4.80133
GBA	108094	5.01319
GBAS	64224.2	5.1344
GBE1	280087	4.87398
GBF1	127322	4.90054
GBP1	31994.7	4.72598
GBP2	18969.9	4.62857
GCC2	33943.2	4.9066
GCDH	67502.2	4.41644
GCFC2	31053.3	4.74938
GCHFR	25963.8	4.49005
GCLC	76430.8	4.70679
GCLM	221403	4.98298
GCN1L1	400463	4.32768
GDA	243345	5.01127
GDAP2	6822.5	3.98231
GDI1	877188	4.41705
GDI2	1.61867e+06	5.01209
GDPGP1	41323.3	4.71424
GEMIN4	87255.5	3.59079
GEMIN5	279572	4.7456
GEMIN7	14415.1	6.29606
GET4	272421	5.03468
GFER	2556.32	4.97132
GFM1	127299	4.79771
GFM2	58881.2	5.04386
GFPT1	498408	5.66981
GFPT2	276192	5.21731
GGA1	26227.3	3.64007
GGA2	31415.5	4.51486
GGCT	479462	5.86562
GGCX	11741.5	5.18096
GGH	101623	4.97432
GGPS1	14668.8	4.61404
GIGYF1	13856.3	5.93293
GIGYF2	103545	5.09653
GINS3	55418.5	5.92973
GIPC1	125047	4.85848
GIT1	181215	4.93162
GIT2	93585.3	4.48341
GLB1	54270.5	4.77824
GLCE	21831	4.36328
GLG1	123132	5.05293
GLMN	116638	5.56439
GLO1	5326.67	5.27313
GLOD4	350620	5.18002
GLRX	17821.8	5.12197
GLRX2	23582.4	4.29888
GLRX3	595845	5.27479
GLS	242613	5.32357
GLTP	60126.3	5.27527
GLUD1	616920	5.90761
GMDS	51378.2	5.81745
GMFB	91129	3.65452
GMIP	11916.2	4.56488
GMPPA	74758.2	5.21643
GMPPB	148362	2.85367
GMPR2	86413.5	5.0338
GMPS	788248	4.8077
GNA11	2299.67	5.44729
GNA13	20178.8	5.1049
GNA14	97967	4.50508
GNAI2	142940	4.27806
GNAI3	81624.7	4.53075
GNB2	189517	4.82932
GNB2L1	1265170	4.49211
GNE	456997	4.41437
GNG12	73378	4.88327
GNG5	31665.2	5.34518
GNL1	141363	5.60256
GNL3	53632.5	5.38622
GNPAT	176465	3.83394
GNPDA1	273973	5.94309
GNPDA2	31635.3	6.20916
GNPNAT1	268520	4.6162
GNS	138750	4.94079
GOLGA1	266394	5.44649
GOLGA2	86624.3	4.15882
GOLGA3	117352	5.43524
GOLGA4	104368	3.40761
GOLGA5	24569.5	5.10483
GOLGB1	7.03487e+06	4.76998
GOLIM4	31753.5	5.69759
GOLPH3	120854	5.44121
GOLPH3L	73761.7	4.41875
GOLT1B	42594.4	4.49714
GOPC	37707.2	5.68075
GORAB	103712	4.06972
GORASP2	12128.5	5.00699
GOSR1	80723.8	4.16639
GOSR2	63630.2	4.14165
GOT1	383517	5.01513
GOT2	582097	4.74365
GPAA1	97318.8	5.09707
GPALPP1	31657.2	5.25819
GPATCH4	17517.5	4.97121
GPATCH8	9140.13	4.73456
GPD1L	128618	4.33907
GPD2	208012	5.09037
GPKOW	110810	5.06684
GPN1	88966.2	3.72646
GPN2	57640.8	5.54484
GPN3	55637.8	4.25095
GPR98	33160.7	4.37259
GPRC5A	50880.3	5.77513
GPS1	236323	5.38491
GPSM1	121724	4.77906
GPSM2	40298.5	5.79023
GPT2	22889	4.71078
GPX1	44644	4.95966
GRHPR	386147	4.07614
GRIPAP1	132122	4.87366
GRPEL1	311692	5.17132
GRPEL2	16024.3	4.93658
GRSF1	105230	5.89666
GRWD1	212792	3.36166
GSDMD	124106	4.3049
GSK3A	26092.8	4.99108
GSK3B	67923	5.15515
GSPT1	507438	4.91182
GSPT2	41491.2	5.27765
GSR	14207.2	6.10215
GSS	136262	5.65991
GSTK1	429565	4.86557
GSTM1	311508	4.50058
GSTM2	57804.8	5.15034
GSTM3	122638	4.72943
GSTO1	1.38348e+06	5.24666
GSTP1	5981150	5.43771
GSTT1	89383.8	4.50017
GSTZ1	29233.5	5.42898
GTF2F1	384272	5.14223
GTF2F2	211925	5.42552
GTF2I	228268	4.93764
GTF3C4	34822.8	5.06949
GTF3C5	73431.7	5.01857
GTPBP1	1.42127e+06	4.3904
GTPBP4	56044	6.84726
GTSF1	30042.9	4.50179
GUF1	65879.2	5.08226
GUK1	124631	4.86783
GULP1	37693.3	4.62935
GXYLT1	12190.4	4.57642
GYG1	236420	5.01583
GYS1	431817	4.08381
H1F0	147534	4.907
H1FX	222177	4.80366
H2AFV;H2AFZ	115813	5.58378
H2AFX;HIST1H2AA	21306.2	5.765
H3F3A	599842	4.9882
H6PD	82406.2	4.50047
HACD3	169055	4.24347
HACL1	96185.3	3.96095
HADH	392238	5.1093
HADHA	639370	5.31809
HADHB	204392	5.04458
HAGH	126998	4.94922
HARS	724915	4.76073
HARS2	43214.7	4.74537
HAT1	380063	4.52062
HAUS2	34714.3	4.70655
HAUS3	6297.85	5.37351
HAUS5	52466.2	5.08537
HAUS6	70053.3	4.60529
HAUS7	4475.98	4.35963
HAUS8	61873.5	4.64976
HAX1	16233.4	5.58675
HBS1L	93125.2	5.12097
HCCS	25781	5.49373
HCFC1	291273	4.20478
HDAC1	359933	5.02214
HDAC2	147731	5.32795
HDAC3	29343.3	5.09379
HDAC4;HDAC5	21479.6	4.41652
HDAC6	80876.8	4.83202
HDAC7	19758	5.70538
HDDC2	82444.8	4.61796
HDDC3	80751.3	4.15251
HDGF	1.07902e+06	5.13438
HDGFRP2	108749	5.63303
HDHD2	24475	5.49347
HDLBP	539180	4.76196
HEATR1	7968.08	5.08863
HEATR3	31483.2	6.14097
HEATR5B	97838	6.77678
HEATR6	63803.5	4.95126
HEBP1	73689.2	4.46588
HEBP2	438258	5.58464
HECTD1	191928	5.32618
HELLS	230795	5.35845
HERC4	91095.2	4.54186
HEXA	156665	4.86588
HEXB	180912	6.15268
HEXIM1	256245	4.74853
HGS	128722	4.47774
HIBADH	390830	4.81875
HIBCH	130745	5.09563
HIF1AN	22113	4.57626
HINT1	453883	4.08602
HINT2	17002.5	5.37368
HINT3	17300.5	5.6353
HIP1R	3.48482e+06	5.16889
HIRIP3	62478	5.3467
HIST1H1B	95554.3	5.06376
HIST1H1C	239847	4.32851
HIST1H1D	226792	5.77804
HIST1H1E;HIST1H1T;HIST1H1A	746578	4.91596
HIST1H2AJ;HIST1H2AH;H2AFJ;HIST1H2AD;HIST1H2AG;HIST2H2AC;HIST2H2AA3	1.18406e+06	5.22803
HIST1H2BL;HIST1H2BM;HIST1H2BN;HIST1H2BH;HIST2H2BF;HIST1H2BC;HIST1H2BD;H2BFS;HIST1H2BK	309488	4.98311
HIST1H3A;HIST2H3A;HIST3H3;H3F3C	2643.17	5.59355
HIST1H4A	662237	5.80575
HIST3H2BB;HIST2H2BE;HIST1H2BB;HIST1H2BO;HIST1H2BJ	1397850	5.31046
HK1	322877	5.1038
HK2	600850	5.86029
HLA-A	194107	4.63563
HLA-C	45915.8	5.57986
HLA-DPB1	30578.7	4.54051
HLA-DRB3;HLA-DRB5	92186.3	3.79919
HLA-DRB4	26220	4.71988
HLTF	366852	4.84543
HM13	149136	3.65089
HMBS	76072.2	4.7915
HMCES	381302	4.21041
HMGA2	148885	4.96907
HMGB1;HMGB1P1	2375400	4.4113
HMGB2	785097	5.4643
HMGB3	245832	5.55622
HMGCL	38167.8	5.16947
HMGCS1	216670	4.46751
HMGN1	75176.8	4.33203
HMGN2	64846.3	4.90782
HMOX2	138193	4.29574
HN1	78033	4.91616
HN1L	173048	4.90715
HNMT	24580	6.03303
HNRNPA0	123527	5.03642
HNRNPA1;HNRNPA1L2	817163	4.38872
HNRNPA2B1	755058	5.73173
HNRNPA3	73365	3.90135
HNRNPAB	472562	4.49808
HNRNPC	1.62437e+06	4.99051
HNRNPDL	117218	4.80484
HNRNPF	614265	4.8674
HNRNPH1	863125	5.64173
HNRNPH2	105467	5.28314
HNRNPH3	56547.2	5.36323
HNRNPL	200375	4.9595
HNRNPLL	170575	5.19497
HNRNPM	1.20602e+06	5.25747
HNRNPR	213473	5.40866
HNRNPU	774263	5.10965
HNRNPUL1	118474	5.59199
HNRNPUL2	44705.8	5.11643
HOMER1	14930.2	4.34465
HOMER3	107346	5.65694
HOOK3	122386	4.23051
HP1BP3	69258.5	4.23806
HPCAL1;HPCA	128678	6.54218
HPDL	25862.8	4.79573
HPRT1	682298	4.98025
HRSP12	257792	5.37993
HS1BP3	35137.3	5.35563
HSD17B10	698333	5.87308
HSD17B11	98754.2	6.07337
HSD17B12	485875	5.49064
HSD17B4	454747	3.42212
HSD17B7	135531	5.82101
HSDL1	91618.8	6.14546
HSDL2	186307	5.50904
HSF1	116724	5.77877
HSP90AA4P	79386.2	5.28804
HSP90AB1	7951300	4.66196
HSP90AB2P	2.91042e+06	4.48542
HSP90AB4P	49571	4.96467
HSP90B1	2.06157e+06	4.41863
HSPA13	77046	5.56449
HSPA14	70596.3	5.17358
HSPA1A;HSPA1B	1340700	4.88123
HSPA4	931312	5.58127
HSPA4L	101770	5.17285
HSPA5	3586950	6.37574
HSPA6	1777045	5.89492
HSPA8	6619400	5.39064
HSPA9	1.33912e+06	4.5817
HSPB1	1.81658e+06	5.3358
HSPB11	67626.7	4.87608
HSPBP1	344467	4.81189
HSPD1	3346450	5.14049
HSPE1	2516150	4.89228
HSPH1	1.10747e+06	5.23817
HTATSF1	82255	4.39058
HTRA2	65820.2	5.09176
HTT	90876.8	5.91231
HUWE1	358577	5.87798
HYOU1	659647	4.86549
HYPK	14013	5.67446
IAH1	92814.8	6.21069
IARS	616917	5.06899
IARS2	314932	5.78836
IBA57	158055	5.93607
ICAM1	8019.63	5.02312
ID1	10994.2	4.75241
IDE	167792	5.30184
IDH1	541468	5.23192
IDH2	101316	6.08135
IDH3A	328148	5.32934
IDH3B	158847	5.88889
IDH3G	163912	5.07362
IDI1	262050	4.65036
IER3IP1	142667	4.17406
IFI16	185923	5.03079
IFI35	139747	5.08773
IFIT5	128982	4.84047
IFITM1;IFITM2;IFITM3	28935	5.10951
IFT74	41710.2	4.41268
IGBP1	318140	5.83397
IGF2BP1	371950	5.41127
IGF2BP2	115240	4.54577
IGF2BP3	220513	5.84406
IGF2R	51931.8	4.99456
IGFBP3	427.033	5.68652
IK	64444.5	5.65777
IKBKAP	157675	5.13204
IL13RA2	51356.6	4.96198
IL18	26154.7	5.27023
ILF2	403082	5.06716
ILF3	370080	4.89974
ILK	247535	6.90044
ILKAP	164212	6.46396
ILVBL	75921.2	4.69523
IMPA1	94360.3	6.3142
IMPACT	41189.4	4.88675
IMPAD1	48235.7	4.84878
IMPDH1	84407	6.12733
IMPDH2	1258200	5.9691
IMUP	218660	5.00762
INF2	194020	6.55473
INHBA	804.683	6.2497
INPP1	87467.5	6.82082
INPP4B	64789.5	6.12682
INPP5F	140547	6.25926
INPP5K	26435.2	4.83012
INPPL1	130183	5.53715
INTS3	66810.8	6.52458
INTS7	339130	6.40074
INTS9	23963.5	6.04433
IP6K1	14095.5	4.91516
IPO11	99379.5	4.81836
IPO13	43842.5	4.95845
IPO4	442057	5.55458
IPO5	694668	5.81931
IPO7	574207	4.14653
IPO8	136712	4.96762
IPO9	877398	5.79023
IQGAP1	870972	5.49822
IQGAP3	64917.7	5.19881
IRAK4	44410.7	3.90415
IREB2	73851.8	4.04116
IRF2BP1	58916.5	5.22477
IRF2BP2	71523.2	5.73357
IRF2BPL	99640	5.00568
IRGQ	59900.3	5.51607
IRS2	94136	5.20098
ISCU	53789	5.21461
ISG20	152678	5.41838
ISOC1	130991	5.15432
ISOC2	39037	5.26933
IST1	99004	5.14534
ISY1	13695.1	5.11053
ITCH	427805	4.46142
ITGA2	74161.5	4.62024
ITGA3	145547	5.50262
ITGA5	21901.8	5.57048
ITGA6	386278	5.0616
ITGAV	91467	5.34343
ITGB1	123555	4.71543
ITGB3	19822.5	2.63046
ITGB4	109363	4.80919
ITPA	608253	5.19776
ITPK1	10398.7	4.7106
ITPKC	125602	4.41755
ITPRIP	4252.82	5.60539
ITSN2	48371.8	5.5683
IVD	127348	5.39364
IVNS1ABP	31098	5.2154
JAGN1	136716	4.88036
JMJD6	184183	4.97479
JMY	15930.8	4.61479
JUNB	20857.7	4.68337
JUND	24969.1	4.92638
KANK1	32409.5	6.09975
KANK2	124449	5.33977
KARS	943615	5.28785
KAT8	17735.8	2.90563
KATNA1	16655.6	4.94185
KATNAL1	23143.7	4.8115
KATNAL2	177275	5.14782
KATNB1	57645.3	4.42218
KBTBD2	33650.8	5.11455
KBTBD4	12866.3	4.82485
KCMF1	83422.5	5.53037
KCTD15	55843.3	4.37955
KCTD3	79169.5	4.14908
KCTD9	19923	4.9973
KDELC1	175662	4.6419
KDELC2	141717	5.64548
KDELR1	39770.7	5.84178
KDELR2;KDELR3	12246.7	5.75907
KDM1A	257165	5.13581
KDM3B	95000	5.9432
KDSR	127290	5.94
KHDRBS1	486177	4.81236
KHSRP	511507	4.64749
KIAA0020	37308	4.86836
KIAA0101	4769.3	4.77024
KIAA0196	128673	4.85445
KIAA0391	22139	4.99843
KIAA0907	28227.3	4.77743
KIAA1033	154962	4.97376
KIAA1143	54479.3	4.73069
KIAA1217	60969.8	5.18378
KIAA1279	50113.8	5.11724
KIAA1468	50567.3	4.59148
KIAA1524	85970.7	4.99565
KIF11	104175	4.13657
KIF13B	39419.7	5.63125
KIF14	25267.4	4.87018
KIF15	63568.3	5.163
KIF1B	53505.2	4.34048
KIF21A	75462	5.5869
KIF2A	142198	4.96126
KIF2C	81741.8	5.09186
KIF3A	51029	4.29716
KIF3B	49398.3	5.03887
KIF4A	273090	5.78408
KIF5B	471347	4.01698
KIFAP3	52922	5.099
KIFC1	21447	3.62868
KLC1	372827	4.68459
KLC2	128935	5.10499
KLC4	64450.5	4.49273
KLHDC4	62198.7	5.13582
KLHL42	18530	5.26525
KNSTRN	17857.3	4.20224
KNTC1	134477	4.31927
KPNA1	207323	4.3974
KPNA2	321783	4.51067
KPNA3	111166	5.09499
KPNA4	231975	5.97479
KPNA6;KPNA5	262318	4.24885
KPNB1	1465550	4.22156
KRI1	23147	4.36443
KRT1	514054	5.24865
KRT10	169006	4.76076
KRT16	84386.4	4.527
KRT18	187542	4.10945
KRT19	77184.8	4.92128
KRT2	22893.5	4.74697
KRT6C;KRT6A	160290	4.89856
KRT8	89097.2	4.29935
KRT86;KRT81;KRT83;KRT87P;KRT85	954462	5.24468
KRT9	320113	5.15142
KRTCAP2	28061.9	4.59956
KTI12	71198.8	4.08802
KTN1	82128.7	5.41021
KXD1	23988.6	4.97772
KYNU	305452	5.10479
L1RE1	42521.5	5.68679
L2HGDH	78994.3	5.70885
L3HYPDH	22952.3	4.5718
LACTB2	79291.2	3.67845
LAMA5	60668.2	5.10949
LAMB1	143867	4.34516
LAMB2	10512.5	4.45067
LAMC1	256715	5.19022
LAMP1	75374.5	4.73623
LAMP2	89293.2	4.78512
LANCL1	42473	4.69996
LANCL2	96693.5	4.70387
LAP3	186870	4.93435
LARP1	226908	5.01776
LARP4	191818	4.59571
LARP4B	64856	4.40256
LARP6	17219	4.80324
LARP7	32011.9	4.7284
LARS	560448	4.87773
LARS2	66352.2	5.15289
LASP1	701150	4.91244
LATS1	60273.8	4.70782
LBR	71278.2	4.69371
LCMT1	99378.2	5.43631
LCMT2	116139	5.67334
LCN2	847.698	4.72364
LCP1	14950.2	4.33137
LDHA	7.68103e+06	5.57151
LDHB	7.11948e+06	5.11037
LDLR	97247.5	4.80923
LDLRAP1	21103.2	4.79378
LEO1	62012.5	4.26788
LEPRE1	162485	4.25182
LEPREL2	73539.8	5.12865
LEPREL4	33937.3	5.31665
LETM1	150784	5.50756
LGALS1	586105	5.04597
LGALS3	225455	5.36544
LGALS3BP	135768	5.41883
[truncated: 2,205 more rows]

## Sheet: Sheet2
Table S6. Protein expression by mass spectrometry in A375 and FM55 cell lines.
Sheet 2. Proteins detected and LFQ intensities in FM55 (pigmented) cells.
Gene names	FM55 LFQ	log transformed LFQ
AP3D1	209405	5.32099
AP3M1	188138	5.27448
AP3S1	166673	5.22187
ATM	973830	5.98848
CASP7	70894.7	4.85061
CASP8	146448	5.16568
CCNH	25318.2	4.40343
CD74	91175.2	4.95988
CDC45	7216.17	3.85831
CDK2	103078	5.01317
CDK4	79261.5	4.89906
CDK6	243488	5.38648
CDK7	69908	4.84453
CETN2	97659.5	4.98971
CHUK	26494.3	4.42315
CREBBP	26167.3	4.41776
CTH	30206.3	4.4801
CTNNB1	95901.3	4.98182
CUL1	185977	5.26946
CUL2	93369.2	4.9702
CUL3	179608	5.25433
CUL4A	123797	5.09271
CUL4B	105600	4.79423
CUL5	83686.8	4.92266
CUL7	43568.5	4.63917
CYFIP1	309590	5.49079
DCP1A	88759.5	4.94821
DDB1	339265	5.53054
DDB2	71791.8	4.85608
DDX6	672523	5.82771
DHX36	107165	5.03005
DKC1	1411.75	3.14976
DTNBP1	52065.8	4.71655
DYNLL1	316078	5.49979
EDC3	147666	5.16928
EIF2B3	121990	5.08632
EIF2B5	100957	5.00414
EIF2S1	1.26622e+06	6.10251
EIF2S2	319287	5.50418
EIF3A	612275	5.78695
EIF3G	424130	5.6275
EIF4E	258070	5.41174
EIF5	489640	5.68988
EIF6	2259350	6.35398
ERCC1	11238.8	4.05072
ERCC4	49739.5	4.6967
ERCC5	147940	5.17009
FADD	94179.7	4.97396
FANCD2	15003.2	4.17618
FANCI	33593.2	4.52625
FBL	22539.7	4.35295
FLNA	1.55632e+06	6.1921
FMR1	19413.4	4.2881
GINS1	32795.5	4.51581
GNAS	203662	5.30891
GNB1	331425	5.52039
GPHN	59320.5	4.7732
GPNMB	53152.8	4.72553
GRB2	129168	5.11116
GTF2B	65019.8	4.81305
GTF2E1	69090.5	4.83942
GTF2E2	46399.7	4.66651
GTF2H1	27868.7	4.44512
HERC2	47506.3	4.67675
HLA-B	60741.5	4.78349
HLA-DRA	137508	5.13833
HSP90AA1	4896800	6.68991
IGF1R	24444.2	4.38818
IKBKB	37356.8	4.57237
IKBKG	22796.4	4.35787
IRAK1	75062.8	4.87542
IRF3	104713	5.02
IRS1	6146.17	3.7886
KRAS	52061.6	4.71652
KRT14	1958.9	3.29201
LSM14A	32743.2	4.51512
MAP2K1	454883	5.6579
MAPK1	229545	5.36087
MCM2	310427	5.49196
MCM3	228443	5.35878
MCM4	308043	5.48861
MCM5	343548	5.53599
MCM6	308238	5.48889
MCM7	321557	5.50726
MCMBP	84315.8	4.92591
MLH1	42434.8	4.62772
MNAT1	12607.7	4.10064
MRE11A	47134.7	4.67334
MSH2	215565	5.33358
MSH3	67620.2	4.83008
MSH6	211548	5.32541
MTAP	456720	5.65965
MTOR	58143.7	4.7645
MYO5A	218200	5.33885
NARS	650458	5.81322
NBN	22819.5	4.35831
NEDD4	90129.8	4.95487
NEDD8	215812	5.33407
NF1	36698.2	4.56464
NFIX	363547	5.56056
NFKB1	189480	5.27756
NHP2L1	101779	5.00766
NID1	10932.8	4.03873
NOP58	30114.2	4.47877
NRP2	12054	4.08113
ORC2	85151.8	4.93019
ORC3	14509.2	4.16164
ORC4	66917.3	4.82554
PABPC1	907610	5.9579
PARN	30324.3	4.48179
PATL1	66683.2	4.82402
PCNA	1.29906e+06	6.11363
PCNT	29371	4.46792
PEBP1	332102	5.52127
PHB	51580.8	4.71249
PIK3R1	46371.7	4.66625
PLCB3	101701	5.00733
PMS2	62256	4.79418
POGLUT1	84603.8	4.92739
POLA1	29286.8	4.46667
POLA2	21335.3	4.3291
POLE3	123632	5.09213
PPP1CC	196943	5.29434
PPP3CA	111967	5.04909
PPP3R1	25292.2	4.40299
PRIM1	352285	5.54689
PRIM2	59355.3	4.77346
PRKAR1A	409025	5.61175
PTPN1	176190	5.24598
PTPN11	237957	5.3765
RAB5C	527585	5.72229
RAD23B	337253	5.52796
RAD50	52936.8	4.72376
RAF1	64363.3	4.80864
RASA1	154877	5.18999
RBX1	187540	5.27309
RELA	166688	5.22191
RFX5	136072	5.13377
RHEB	86631	4.93767
RIPK1	55346.8	4.74309
RPA2	178895	5.2526
RPS5	1.52618e+06	6.18361
RUVBL1	881185	5.94507
SH2B3	15377.4	4.18688
SHOC2	80469.5	4.90563
SKP1	16491	4.21725
SLC9A3R1	107411	5.03105
SMARCA4	83629	4.92236
SNAPIN	151130	5.17935
SOS1	39444.8	4.59599
SOX10	286783	5.45755
TBK1	82992.7	4.91904
TCEB1	544258	5.73581
TCEB2	251093	5.39984
TERF2	35476.8	4.54994
TERF2IP	56771	4.75413
TSC2	32676.7	4.51424
UBE2M	645637	5.80999
USP7	202032	5.30542
USP9X	135568	5.13216
VAC14	80505.8	4.90583
VHL	25970.3	4.41448
WDHD1	27032	4.43188
WRAP53	11604.7	4.06463
XIAP	82478	4.91634
XRCC6	1.26533e+06	6.1022
YWHAZ	4.68232e+06	6.67046
ACOT7	686977	5.31189
ANK3	39009	4.21492
ARFIP1	74716.2	4.80461
BTF3	447564	5.65065
CALU	137975	5.02602
CAP1	851281	5.27595
DBNL	236849	5.0303
DNM1L	190825	5.17424
DNM2	250678	5.28777
DUT	365850	5.25262
EEF1D	633980	5.07326
EIF2B4	77402.4	4.38178
ENO1	9.0708e+06	6.09115
FLII	107320	4.78092
FLNB	708454	5.44197
GANAB	820828	5.66671
GAPDH	5.11458e+06	5.41595
GPI	1.23286e+06	5.6899
GSN	1.6847e+06	5.78112
HMGA1	325888	5.38708
HNRNPD	930665	4.9407
HNRNPK	1.32168e+06	5.69799
LMNA	1.24012e+06	5.97071
MAP4	152298	4.7019
MAT2B	240522	5.24827
MBNL1	173777	4.94848
METAP2	146379	4.75891
NPM1	1.31302e+06	5.58715
P4HA1	123559	4.73451
PAIP1	261700	5.3992
PCBP2	393998	4.52763
PKM	5398830	6.17068
PLEC	294908	5.11591
PPFIBP1	239396	5.3221
PUF60	226980	5.12546
RPL11	1.33536e+06	5.84701
SDCBP	78514.2	4.71822
SERPINE2	182833	4.8667
SPTAN1	283536	4.72292
SUGT1	138038	4.77585
TMPO	138038	4.77585
TOR1AIP2	455282	5.3712
TPD52L2	455282	5.3712
TPM1	54947.5	4.73039
TPM3	348866	5.05789
UBAP2L	139371	4.83353
VCL	341588	4.74052
YBX3	100311	4.99866
YWHAB	1.70604e+06	6.23177
AAAS	228345	4.74309
AACS	169362	5.2526
AAGAB	89969.3	6.39281
AAK1	86948	5.30121
AAMP	297925	6.18361
AAR2	129115	5.94507
AARS	645115	5.13705
AARS2	79016.7	4.2994
AARSD1	167757	5.54433
AASDHPPT	164593	4.18907
AASS	72391.2	4.18688
ABAT	8266.62	4.90563
ABCC11	102204	4.21725
ABCE1	664798	5.03105
ABCF1	315757	4.92236
ABCF2	155663	5.17935
ABCF3	71054.8	4.59599
ABHD10	228550	5.45755
ABHD14B	440640	5.74982
ABHD17C	24982	3.69602
ABI1	144617	5.42843
ABI2	53906.5	4.32489
ABL2	22114.8	4.91904
ABR	148628	5.73581
ABRACL	138320	5.39984
ACAA1	73115	4.54994
ACAA2	227417	4.75413
ACACA	196413	5.41914
ACAD10	20945.5	4.13257
ACAD8	50780.2	4.47696
ACAD9	32108.7	4.27882
ACADM	276570	5.92695
ACADSB	130508	4.81546
ACADVL	792160	4.82186
ACAP2	47873.7	4.63891
ACAT1	462517	5.83154
ACAT2	175493	4.28424
ACBD3	133432	4.51424
ACIN1	580.567	5.41654
ACLY	962575	4.25052
ACO1	229920	5.80999
ACO2	179483	5.30542
ACOT2;ACOT1	39134.5	5.13216
ACOT8	51106	4.90583
ACOT9	149020	5.83169
ACOX1	84826.7	3.64935
ACOX3	59588.5	4.41448
ACP1	348660	4.43188
ACP2	62816	4.06463
ACP6	119206	4.91634
ACSF2	16157.3	6.1022
ACSF3	72149.5	5.04702
ACSL1	26498	4.95031
ACSL3	459272	6.24552
ACSL4	147337	6.21803
ACSS2	92972.2	6.67046
ACSS3	19484.6	5.35859
ACTB	2.37135e+06	5.22882
ACTC1;ACTG2;ACTA2;ACTA1	9568750	4.95409
ACTG1	1.82743e+07	4.93926
ACTL6A	146513	5.47411
ACTN1	851670	5.11098
ACTN2	23064.8	5.80964
ACTN4	3.74997e+06	4.89772
ACTR10	32436.7	5.22468
ACTR1A	531053	5.21641
ACTR1B	305757	4.85969
ACTR2	644375	3.91733
ACTR3	633007	5.00947
ACY1	256530	5.82269
ACYP1	83770	5.49935
ADAR	47524.3	5.19219
ADCK3	25729.8	4.85159
ADCK4	16127.5	5.35898
ADD1	255910	5.64408
ADD2	35527.7	4.39763
ADD3	297217	5.16022
ADH5	389410	4.73164
ADI1	134378	4.34468
ADK	204148	5.1721
ADNP	53594.7	5.14088
ADPGK	45264.2	4.86401
ADPRHL2	186908	5.35682
ADRBK1	106518	5.29317
ADRM1	289472	4.32109
ADSL	304057	4.70569
ADSS	516950	4.50662
AFAP1	143875	5.44181
AFAP1L2	45984.8	5.11564
AFF4	9605.97	5.89881
AFP	6118.7	4.6801
AFTPH	36190.3	5.66513
AGAP3	59267.2	5.24426
AGFG1	111185	5.12526
AGGF1	10254.6	2.76385
AGL	98489.2	5.98343
AGO2	60977.8	5.36158
AGPAT1	3354.37	5.25402
AGPAT9	85283.3	4.59256
AGPS	69624.3	4.70847
AGRN	15878.5	5.17324
AGTRAP	61020	4.92853
AHCY	582443	4.77516
AHCYL1	198570	5.5424
AHNAK	1713300	4.79807
AHR	54399.2	5.0763
AHSA1	639500	4.20837
AIDA	122517	4.85823
AIFM1	154476	4.42321
AIM1	27450.8	5.66207
AIMP1	531710	5.16831
AIMP2	535630	4.96835
AIP	341868	4.28969
AJUBA	19153	6.37499
AK1	308878	6.98086
AK2	928475	7.26184
AK3	56497.7	5.16588
AK4	140933	5.93027
AK6	67387.3	4.36295
AKAP10	31337.8	6.57403
AKAP12	340687	4.51104
AKAP13	43299	5.72514
AKAP2	169708	5.48538
AKAP8L	155942	5.80914
AKAP9	59954.2	5.80141
AKR1A1	1186130	5.40914
AKR1B1	777038	4.92309
AKR1C1	52208.5	4.67692
AKR1C2	60841.8	4.41044
AKR1C3	90818.8	4.20757
AKR7A2	381865	5.40809
AKT1	79461.2	4.55057
AKT2	106356	5.47307
AKT3	143412	5.59041
ALAD	138258	5.12833
ALCAM	1603.53	5.30995
ALDH16A1	210945	4.72912
ALDH18A1	424892	4.65575
ALDH1A3	1126300	5.27163
ALDH1B1	112814	5.02742
ALDH1L2	4281.03	5.46161
ALDH2	122550	5.48295
ALDH3A2	105925	5.71345
ALDH5A1	30551	5.15799
ALDH7A1	608942	4.66261
ALDH9A1	382420	3.98254
ALDOA	7.63607e+06	3.78666
ALDOC	2030400	4.55859
ALG1	51832	4.77281
ALG5	67267.2	5.04605
ALKBH5	47513	4.01092
ALYREF	307440	4.99339
AMACR	41392.2	4.78517
AMOTL1	116473	3.52561
AMOTL2	27861	4.93086
AMPD2	128575	4.84276
ANAPC1	26198.5	4.20081
ANAPC2	90254	4.78547
ANAPC4	158160	5.76525
ANAPC5	30203.5	5.29791
ANAPC7	136688	6.23383
ANGEL2	6455.98	4.73559
ANGPTL2	568.733	5.80584
ANKFY1	141298	5.0882
ANKHD1	25828.2	5.18886
ANKMY2	31999.2	4.43856
ANKRD13A	16157.9	5.72567
ANKRD17	134827	5.72886
ANKRD28	81578.3	5.53386
ANKRD50	32776.7	4.28224
ANKRD52	22318.5	5.48979
ANKS1A	22854.2	5.96777
ANKZF1	37348	4.75203
ANLN	25394.2	5.14901
ANP32A	471688	4.82858
ANP32B	1109950	4.49607
ANP32E	383888	5.53236
ANPEP	163322	4.63648
ANXA1	8.46188e+06	5.2297
ANXA11	1.13412e+06	5.19296
ANXA2;ANXA2P2	5.05478e+06	4.77782
ANXA4	306308	6.07413
ANXA5	3024250	5.89044
ANXA6	521402	4.71774
ANXA7	213170	4.7842
AP1B1	232962	4.95818
AP1G1	172412	5.58191
AP1M1	337872	4.90015
AP1S1	161282	5.02676
AP1S2	118104	5.15658
AP2A1	181842	5.14069
AP2A2	100112	3.20508
AP2B1	321818	5.32417
AP2M1	151950	5.62828
AP2S1	74956.7	6.05165
AP3B1	164447	5.05236
AP3M2	26109.2	3.63155
AP4B1	1869.78	5.08831
AP4M1	34217	5.025
AP4S1	18139.2	4.48503
AP5Z1	30998.8	5.78458
APAF1	21242.3	5.58254
APEH	224923	6.88287
APEX1	518783	6.30758
API5	277958	4.7146
APIP	115232	4.8278
APMAP	329183	4.67681
APOA1BP	844835	5.48776
APOBEC3C	26127.7	4.61692
APOBEC3D	13152.3	5.06622
APOBEC3F	44008.7	4.445
APOBEC3G	78934.8	5.10916
APOL2	25645.2	4.41828
APPL1	129448	4.95547
APPL2	63436.8	5.1991
APRT	487677	4.48006
APTX	7723.57	5.13573
AQR	18126.1	3.80996
ARAF	62742.2	2.75491
ARAP1	67603.8	5.15014
ARAP3	56515.2	4.41209
ARCN1	586282	4.50514
ARF3;ARF1	930623	4.20839
ARF4	406708	5.12978
ARF5	98880.5	4.91157
ARF6	166598	4.51556
ARFGAP1	193155	4.34867
ARFGAP2	203548	4.35897
ARFGAP3	89833.2	4.57227
ARFGEF1	39537.3	4.40473
ARFGEF2	126267	5.67366
ARFIP2	112270	6.0453
ARHGAP1	510667	5.5842
ARHGAP12	72053	5.21304
ARHGAP17	108742	6.92747
ARHGAP18	126505	6.05466
ARHGAP26	3025	6.7037
ARHGAP29	6784.43	5.48616
ARHGAP35	79219.8	6.48062
ARHGAP4	115198	5.71717
ARHGAP5	43017.8	5.32873
ARHGDIA	3392650	5.36728
ARHGDIB	12051.1	5.23657
ARHGEF1	461770	5.52875
ARHGEF11	38934.2	5.20759
ARHGEF12	70268.5	5.07227
ARHGEF18	40786.7	5.25969
ARHGEF2	201328	5.00049
ARHGEF40	19725.7	5.50761
ARHGEF6	11561	5.1817
ARHGEF7	165480	4.87481
ARID1A	42764.8	5.21603
ARIH1	84128.5	4.41679
ARIH2	807822	3.27179
ARL1	107898	4.53424
ARL2	53864	4.25862
ARL3	128910	4.49135
ARL6	38862.5	4.3272
ARL6IP1	40528.7	5.35203
ARL6IP4	30366.2	5.71499
ARL6IP5	352890	5.44398
ARL8A	66660.3	5.06157
ARL8B	179715	5.51744
ARMC1	69750.8	5.92677
ARMC6	269532	4.4171
ARMC8	33245.2	4.119
ARMC9	31929.7	4.64354
ARMT1	111952	4.89727
ARNT	20928.8	4.40901
ARPC1A	102312	5.1121
ARPC1B	507862	4.80234
ARPC2	568092	5.68813
ARPC3	928307	3.88782
ARPC4	830373	4.25831
ARPC5	330093	4.79756
ARPC5L	162620	4.82997
ARPIN	73072.7	4.75217
ARPP19	105553	5.76811
ARRB1	28439.5	5.96877
ASAP1	42673.3	5.60928
ASAP2	2892.76	4.99511
ASB6	28364.3	5.22167
ASB9	51907.7	5.28591
ASCC1	79309	5.30867
ASCC2	55346.8	4.95344
ASCC3	184148	4.59701
ASF1B	54366.3	5.10129
ASH2L	73554	5.05026
ASL	19084.7	5.70814
ASMTL	16605.7	4.85765
ASNA1	293548	5.0364
ASNS	215432	5.10211
ASNSD1	21654.8	3.48073
ASPH	223422	3.83151
ASPSCR1	82720.3	4.89883
ASRGL1	11874.3	5.06145
ASUN	32740.7	4.63365
ATE1	81858	6.53054
ATF7IP	9974.83	4.08103
ATG101	41251.7	5.66443
ATG13	24150.5	4.59033
ATG16L1	5491.98	4.84676
ATG3	127887	4.61052
ATG4B	95646.3	5.3039
ATG4C	17568	4.29503
ATG5	22318.8	4.063
ATG7	155750	5.21875
ATIC	812572	4.63109
ATL2	78042.5	4.92494
ATL3	271753	5.90732
ATOX1	135958	5.03302
ATP13A1	15427.5	4.7313
ATP1A1	342490	5.11029
ATP1B1	18420.2	4.58953
ATP1B3	146805	4.60776
ATP2A2	163780	4.48239
ATP2B1;ATP2B2	78269.2	5.54764
ATP2B4	26665.1	4.82387
ATP2C1	44439	5.25458
ATP5A1	205062	4.84355
ATP5B	391815	5.43061
ATP5C1	38958.2	4.52173
ATP5F1	9508.77	4.50419
ATP5H	14925.1	5.04903
ATP5J2	46709.8	4.32075
ATP5L	11006	5.00993
ATP5O	23289.2	5.70575
ATP6AP1	29732.5	5.75442
ATP6V0C	23057.1	5.96769
ATP6V1A	740423	5.91927
ATP6V1B2	145217	5.51864
ATP6V1C1	116470	5.21118
ATP6V1D	22096.8	4.86375
ATP6V1E1;ATP6V1E2	152292	5.02347
ATP6V1G1	182938	4.45392
ATP6V1H	73444.2	4.63016
ATPAF1	19630.3	3.46131
ATPAF2	47155.7	4.45277
ATPIF1	241638	4.71523
ATR	16104.2	4.89932
ATRX	5474.47	4.74309
ATXN10	210873	5.26517
ATXN2	152982	4.73533
ATXN2L	243668	4.86661
ATXN3	13226.3	4.28068
AUP1	40599.2	4.22026
AVEN	27697	5.46768
AVL9	16284.6	5.33331
B2M	54701.7	4.33555
B3GALTL	36986.2	5.34913
BABAM1	98724.8	4.91761
BAG1	10277.3	4.07461
BAG2	71954.5	4.51509
BAG3	172085	4.91306
BAG5	51415.5	3.99891
BAG6	180653	4.61544
BAIAP2	50728.7	4.38293
BAIAP2L1	27822.8	3.73973
BANF1	104718	5.10683
BAX	374628	4.98067
BBX	33703.7	4.24472
BCAP29	82057.5	4.34867
BCAP31	641842	5.19243
BCAR1	116832	5.90986
BCAR3	79406.5	4.89233
BCAS3	13102.9	5.43417
BCAT1	38588.7	5.13341
BCAT2	90337.5	4.1883
BCCIP	340605	5.53465
BCKDHA	64562.8	4.26529
BCL10	47026.7	5.16674
BCLAF1	23734.2	5.21426
BCR	20368.8	4.89359
BDH2	61850.5	4.42594
BECN1	15614	4.64776
BET1	40123.8	5.31188
BICD1	31541	5.59308
BICD2	349772	4.5906
BID	104688	3.97812
BIN3	60871.5	4.17392
BIRC2;BIRC3	11033	4.66941
BIRC6	544562	4.04163
BLMH	158641	4.36715
BLOC1S1	56744.3	4.47323
BLVRA	265245	4.3628
BLVRB	131732	5.86948
BNIP2	68036.5	5.16202
BOD1L1	44105.5	5.06622
BOLA2	315470	4.34433
BPNT1	360005	5.18268
BRAP	47843.3	5.2623
BRAT1	92447.8	4.86596
BRCC3	74584.8	4.29293
BRD2	29444.3	4.67353
BRD3	32594.5	5.38317
BRD4	78541	4.20694
BRD8	96970.8	3.73834
BRE	177122	5.32402
BRI3BP	78673.5	5.18464
BRIX1	50776	5.3868
BRK1	62758.3	4.12144
BROX	304487	4.60852
BSG	92517.8	4.44243
BTAF1	61665.7	4.21178
BTF3L4	234008	4.738
BTG1	18797	4.56804
BUB3	456692	4.99443
BUD31	92731.2	4.01188
BYSL	132762	4.85706
BZW1	219288	5.23574
BZW2	379403	4.71109
C10orf76	59765.3	5.25685
C11orf68	73006.8	4.70525
C11orf73	100608	4.4444
C11orf96	16269.2	5.02002
C11orf98	342130	5.5736
C12orf10	416382	4.52768
C12orf43	7102.03	4.91412
C14orf159	15991	5.80743
C14orf166	123602	5.06756
C15orf40	69458.3	4.89986
C16orf13	56851.7	4.11737
C16orf58	11100.4	4.58646
C16orf62	75832.8	4.95587
C16orf70	19794.8	5.53225
C17orf59	2850.65	4.80998
C17orf75	61047.3	4.67234
C18orf25	20828.8	4.37537
C18orf8	58224.7	4.30897
C19orf43	110677	4.79134
C19orf53	22566.8	4.19351
C1orf109	13763.2	4.6034
C1orf123	131800	4.49888
C1orf174	14878.8	5.54378
C1QBP	502000	5.0199
C20orf27	200237	4.78441
C21orf59	55191.2	4.04269
C2CD5	39230	5.73605
C2orf43	43859.5	5.20042
C2orf47	78329.5	4.75392
C2orf49	10279.2	5.42365
C3	54928.9	5.11969
C3orf38	5060.32	4.83274
C4orf27	55410.8	4.64449
C5orf22	36405.7	5.49896
C5orf51	46347.3	5.55631
C7orf50	23028.3	4.67982
C7orf55;LUC7L2	595157	4.9659
C8orf33	84389.8	4.87265
C8orf37	2088.15	4.469
C8orf82	44468.7	4.51314
C9orf142	52728.7	4.8951
C9orf171	831180	4.98664
C9orf64	45804.7	5.24827
C9orf78	106650	4.89583
CA5B	35892.5	4.70566
CAAP1	3218.98	4.79767
CAB39	137920	5.48357
CACNA1A	452097	4.96623
CACTIN	7966.75	4.79004
CACUL1	21386.8	5.36923
CACYBP	1.66642e+06	4.27409
CAD	545973	5.65962
CALB2;CALB1	35183.7	4.96723
CALD1	268497	5.12307
CALR	2662850	5.34102
CAMK2D	220037	5.5791
CAMK2G	62375	4.77645
CAMK4	158623	4.86336
CAMSAP2	201673	5.00263
CAND1	927735	4.21137
CANT1	10389.5	5.53419
CANX	765958	5.61949
CAP2	73103.5	3.85138
CAPG	771292	4.20388
CAPN1	379553	5.09203
CAPN2	599603	4.84172
CAPN7	57444.5	4.75474
CAPNS1	304880	4.04534
CAPRIN1	250247	4.87986
CAPS	240645	4.29655
CAPZA1	1207500	3.45494
CAPZA2	563008	4.78567
CAPZB	867737	4.31866
CARHSP1	80066.7	4.76511
CARM1	354542	5.04406
CARS	280207	4.35347
CARS2	64329.7	4.13872
CASK	14856.9	5.11992
CASKIN2	27892.2	4.17257
CASP2	52563.3	5.7007
CASP3	141555	5.30154
CASP4	21104.7	4.74187
CASP6	21180.3	4.59362
CAST	393912	4.64206
CAT	40610.3	4.89393
CAV1	47532.5	4.01196
CBFB	212832	4.7398
CBL	102177	3.70418
CBR1	443595	4.74359
CBR3	88957.8	4.56117
CBS	2553.32	4.66602
CBWD1;CBWD5;CBWD3;CBWD2;CBWD6	58897	4.36226
CBX1	20611.3	5.77463
CBX3	869600	4.92629
CBX5	30099.9	3.31976
CC2D1A	72117	4.64805
CC2D1B	73550	4.72205
CCAR1	103249	5.9197
CCAR2	256552	4.66091
CCBL2	42255.5	5.02796
CCDC12	60199.3	4.555
CCDC124	463507	3.50772
CCDC132	33792.7	5.13963
CCDC134	27143	5.65523
CCDC22	63506.3	3.90128
CCDC25	100701	4.33015
CCDC43	46948.5	6.22178
CCDC47	66046.5	5.73717
CCDC50	131636	4.54634
CCDC53	17478.2	5.42894
CCDC58	118381	6.42535
CCDC6	114914	5.3425
CCDC88A	62475.8	4.79501
CCDC9	4712.25	5.20037
CCDC93	45878	5.30465
CCDC94	18661.5	5.96742
CCNB1	39618	4.0166
CCNDBP1	3819.63	5.88421
CCNK	10386.9	4.86394
CCNL1	5975.63	5.88722
CCNT1	56833.3	5.57927
CCS	31343.5	5.77786
CCT2	1.61917e+06	4.75925
CCT3	1551000	5.48413
CCT4	1956700	5.39837
CCT5	1.50313e+06	5.38138
CCT6A	2.09368e+06	6.08189
CCT6B	341483	5.75051
CCT7	1.13313e+06	5.93839
CCT8	1.63367e+06	4.90345
CCZ1;CCZ1B	153180	5.54967
CD2AP	82913.2	5.44748
CD2BP2	82615.3	4.80841
CD3EAP	3766.6	4.17193
CD44	259073	4.44548
CD59	26846.3	4.72068
CD63	29364.6	5.15093
CD70	75993.7	4.32438
CD81	33694.3	4.32593
CD9	96152.8	5.5954
CD96	13157.3	4.60864
CD97	22090.2	4.67699
CDC123	69218.2	5.32804
CDC16	67979.3	5.00935
CDC20	12080.1	5.64699
CDC23	42571.8	4.94918
CDC27	78184.3	3.4071
CDC37	1.16077e+06	4.77009
CDC42	159181	4.31411
CDC42BPA	47692.5	5.93932
CDC42BPB	133020	4.47857
CDC42EP4	8979.08	4.85804
CDC5L	47399.7	4.86658
CDC73	188872	5.01388
CDH2	29610.7	5.40917
CDK1	435780	4.62588
CDK11B;CDK11A	115583	4.77959
CDK12	21923.3	5.66606
CDK16	24297.3	4.52882
CDK2AP1	35084.8	4.43366
CDK5	135518	4.80282
CDK5RAP2	14520.5	5.00304
CDK9	77927.2	4.67162
CDKN1A	2755.67	4.81985
CDKN2AIP	46023.3	5.11937
CDKN2C	21837	4.2425
CDV3	303193	5.07328
CECR5	136114	5.06037
CELF1	104316	4.79571
CEMIP	2916.52	3.67323
CEP131	8072.17	4.6616
CEP170	147795	4.27095
CEP41	74135.7	4.59789
CEP55	54359.5	3.58202
CERS2	54279.5	4.01648
CFAP20	116560	3.77638
CFAP70	197640	4.7546
CFDP1	47336	4.49615
CFL1	12745350	6.20929
CFL2	447943	6.19061
CGGBP1	14730.3	6.29152
CHAC2	22203.7	6.177
CHCHD1	6950.75	6.32091
CHCHD2;CHCHD2P9	247389	5.53337
CHD1;CHD2	38631	6.05428
CHD1L	50807	6.21316
CHD4	191615	5.1852
CHD8	49146.7	4.91862
CHEK1	23511.8	4.91706
CHERP	42836.2	3.57595
CHID1	101140	5.41342
CHM	21957.8	4.42888
CHML	25766.8	4.46782
CHMP1A	69110	4.88078
CHMP1B	47767.5	4.52756
CHMP2A	183677	4.98296
CHMP2B	166902	4.11917
CHMP3	109824	4.3442
CHMP4A	140957	4.84022
CHMP4B	476472	4.83238
CHMP5	579923	4.08207
CHMP6	31988.5	4.62912
CHMP7	37326.5	4.89312
CHORDC1	323018	6.06474
CHP1	43981.7	5.20189
CHRAC1	110468	4.67845
CHTF18	44009	5.12392
CHTOP	23613.3	3.95323
CIAO1	71320.7	4.67578
CIAPIN1	322565	5.27617
CINP	7232.72	4.47145
CIRBP	85653.5	5.63927
CISD2	43011.3	5.0629
CIT	8600.67	4.34091
CKAP4	89811.8	4.38556
CKAP5	284470	4.54512
CKB	57085	5.132
CKS1B	228472	4.16198
CKS2	24147.9	4.89169
CLASP1	103513	3.44023
CLASP2	98879.8	4.66298
CLCC1	422.067	4.33919
CLIC1	2.76887e+06	5.48172
CLIC4	1386750	5.1339
CLINT1	220247	5.01835
CLIP1	87776	3.46486
CLIP2	135143	3.90699
CLMN	35002.7	5.16966
CLNS1A	214698	4.87003
CLP1	19932.2	4.73528
CLPB	81750.3	4.73464
CLPP	148640	5.06655
CLPTM1	14690.9	5.29587
CLPTM1L	16550.6	4.67519
CLPX	62366.8	7.10535
CLTA	176498	5.65122
CLTB	22142.7	4.16821
CLTC	1535750	4.34643
CLTCL1	33812.3	3.84203
CLUH	124648	5.39338
CMAS	62922.8	4.58694
CMBL	130850	4.70592
CMC1	107712	5.28243
CMPK1	560945	4.69149
CMSS1	32860	4.37129
CMTR1	72519	4.63181
CNBP	17060.3	5.00492
CNDP2	224175	4.34159
CNIH4	172600	4.41106
CNN2	272963	4.83954
CNN3	508247	4.67913
CNOT1	164327	5.26405
CNOT10	97451.5	5.22246
CNOT11	36464.3	5.0407
CNOT2	79637.2	5.14909
CNOT3	111014	5.67804
CNOT4	9293.6	5.76337
CNOT6L;CNOT6	7663.33	4.50499
CNOT7	47195.7	4.57202
CNOT8	22102.7	5.50923
CNP	159395	4.64327
CNPY2	184982	5.04324
CNPY3	79079.8	4.64354
CNPY4	16814.7	4.37316
CNST	11901	4.85322
CNTNAP1	43508.8	5.50862
COA6	73811.3	3.8593
COASY	326295	4.93275
COG1	77345	4.63358
COG2	71788.3	3.93453
COG3	64789.8	4.95333
COG4	91587.5	5.45404
COG5	213135	4.75652
COG6	49159.8	5.35883
COG7	143613	4.38288
COG8	45649	5.01499
COL4A1	34256.3	4.99511
COL4A2	91453.7	2.62538
COL4A3BP	51974.2	6.4423
COL5A2	7388.67	6.142
COL6A1	121956	5.34291
COL9A3	138634	4.94338
COLGALT1	336067	5.13079
COMMD1	53039.8	4.5441
COMMD10	12061.2	5.33183
COMMD2	44586.8	4.29955
COMMD3	66282.3	4.91249
COMMD4	43818.5	5.17214
COMMD5	355.883	4.16705
COMMD6	10126.8	4.21881
COMMD7	31513.5	4.79495
COMMD9	72373	5.24674
COMT	106903	4.34523
COPA	605942	6.18632
COPB1	630452	4.52908
COPB2	535603	5.09569
COPE	351188	4.79881
COPG1	606028	5.11677
COPG2	232823	5.03226
COPS2	276107	5.74892
COPS3	207432	4.51667
COPS4	217640	4.86045
COPS5	172252	4.23199
COPS6	114775	5.35059
COPS7A	222650	5.23704
COPS7B	95474.3	5.4361
COPS8	391755	5.70607
COPZ1	242058	5.21571
COQ5	9082.08	4.98879
COQ9	14725.2	4.56187
CORO1A	203658	4.90112
CORO1B	300183	5.04538
CORO1C	551987	3.96818
CORO7	113060	3.88442
COTL1	742558	4.6739
COX17	32019.5	4.34444
COX6B1	21662.4	5.20247
CPD	70993.2	5.26713
CPNE1	255752	4.89807
CPNE3	394558	4.22569
CPOX	422063	4.07558
CPPED1	53319.2	4.63858
CPSF1	37921.5	4.86812
CPSF2	23677.5	5.51361
CPSF3	38173.3	4.88843
CPSF3L	35751.5	4.85605
CPSF6	343858	4.81151
CPSF7	262820	4.96184
CPT1A	46126.2	5.32865
CPT2	160200	4.69161
CPTP	19438.3	5.15719
CRADD	35330.2	4.65943
CRAT	43308	4.53474
CRBN	18195.8	4.9612
CREG1	86827.8	4.71579
CRIP2	400790	3.86857
CRK	169035	5.0862
CRKL	62966.5	5.14187
CRLF3	61049.7	5.52643
CRNKL1	55067.3	4.7246
CRTAP	110994	4.08139
CRTC1	28290.2	4.64921
CRYZ	306843	4.8214
CRYZL1	32994.8	4.64166
CS	903740	2.55131
CSDE1	258883	4.00547
CSE1L	816702	4.4985
CSK	330030	4.85958
CSNK1A1	169737	5.02899
CSNK1D;CSNK1E	74987.8	5.78243
CSNK2A1;CSNK2A3	406513	5.79965
CSNK2A2	196997	5.72884
CSNK2B	109602	5.54554
CSPG4	197428	5.78249
CSRP1	289210	5.36703
CSRP2	82464.2	5.44108
CSTB	314935	5.31688
CSTF1	161697	5.33774
CSTF3	78474.5	5.23616
CT45A3;CT45A1;CT45A7;CT45A5;CT45A6	527568	5.05985
CTAG1A	160030	5.34762
CTBP1	88471.2	4.97989
CTBP2	122050	5.59301
CTHRC1	22672.8	5.38392
CTNNA1	273237	3.95819
CTNNA2	100781	4.16806
CTNNBL1	157685	5.3089
CTNND1	161010	5.47739
CTPS1	340468	5.74193
CTPS2	121553	5.05331
CTR9	31553.8	5.87073
CTSA	204108	4.50541
CTSB	338177	4.33571
CTSC	425353	4.85122
CTSD	669423	5.40782
CTSL	146063	5.59611
CTSS	14347.4	5.62538
CTSZ	332405	4.72688
CTTN	875847	4.57889
CTTNBP2NL	111568	4.37434
CTU1	8874	4.58176
CTU2	35458.3	4.55329
CUTA	37616.3	5.53638
CUX1	121417	5.41966
CWC15	36809.3	4.66395
CWC22	11837.2	5.20466
CWC27	60546.7	4.28866
CWF19L1	95650.7	4.54815
CXCL1	67936.7	4.63657
CXCL3;CXCL2	5060.67	4.25997
CXCL8	56388.3	4.93866
CYB561D2	33465.7	5.60292
CYB5B	32603.5	5.22798
CYB5R2	13911.6	4.79911
CYB5R3	203593	4.78568
CYCS	273610	4.74089
CYFIP2	36893.3	5.0453
CYP20A1	6745.95	4.45164
CYP51A1	66444.2	5.48692
CYTH2	68976.7	4.51845
DAK	331538	5.95604
DAP	41033.8	5.4131
DAP3	35581.2	5.91206
DAPK3	8013.73	5.51855
DARS	695548	5.22978
DARS2	253677	4.87499
DAXX	26667.5	5.60907
DAZAP1	306208	5.29446
DBI	92637.8	5.03982
DBN1	184455	5.29541
DBR1	73722.5	5.46121
DBT	26530.2	4.91627
DCAF16	32414.7	5.49822
DCAF6	9575.17	5.2087
DCAF7	51197.7	4.89473
DCAF8	45521.7	5.72228
DCBLD2	21971.7	5.2042
DCK	111113	4.9468
DCPS	432167	5.08654
DCTD	256443	4.35551
DCTN1	284237	5.43654
DCTN2	157395	5.00338
DCTN4	129405	5.19779
DCTN5	30896.5	5.20685
DCTN6	46955.2	5.53208
DCUN1D1	104201	5.08477
DCUN1D5	130090	4.49905
DCXR	54250.7	5.30986
DDA1	137128	5.52914
DDAH1	68173	5.62875
DDAH2	76304.7	5.8257
DDI2	170300	5.16454
DDOST	142188	4.15677
DDT;DDTL	295362	5.52167
DDX1	322368	5.94243
DDX17	439118	5.04754
DDX18	131897	3.94812
DDX19A	312688	4.54972
DDX19B	44088	4.57538
DDX20	111459	5.08428
DDX21	172562	4.56596
DDX23	43357	4.07325
DDX39A	707098	4.78209
DDX39B	363002	4.98069
DDX3X;DDX3Y	878143	4.8321
DDX41	31928.8	3.70421
DDX42	110828	4.75119
DDX46	287722	4.5246
DDX47	40747.2	4.51326
DDX49	37846.8	4.14338
DDX5	746723	5.30876
DDX54	18558.8	5.43713
DDX56	24607.7	4.56695
DDX59	99601	3.82904
DECR1	123677	4.82246
DECR2	11551.8	4.8387
DEGS1	93763	5.52053
DEK	349650	4.61314
DENND4C	38999	4.55122
DENND5B	13134.2	3.90383
DENR	330945	5.84233
DERA	199788	5.40428
DERL1	61228	4.42598
DFFA	136132	5.48602
DFFB	15046.9	4.96679
DFNA5	70371.8	5.26589
DGKA	77853.5	4.8676
DGUOK	1487.73	4.42374
DHCR24	9637.63	4.51074
DHCR7	30295.7	3.98115
DHFR	234500	4.70925
DHODH	13827	4.65822
DHPS	77295	4.34186
DHRS1	23187.7	5.04577
DHRS11	66315.2	5.63565
DHRS4	25691.2	5.40899
DHTKD1	58575.3	5.45368
DHX15	749893	5.19699
DHX16	103378	5.11195
DHX29	51597	4.48991
DHX30	53735.5	4.67168
DHX38	92402.2	5.01787
DHX40	24547.3	5.11424
DHX57	31259.3	4.73441
DHX8	28635	5.13713
DHX9	1.47928e+06	4.83361
DIABLO	55708	4.88255
DIAPH1	405123	5.23121
DIAPH2	49341.7	5.15286
DIDO1	57238.5	5.47035
DIEXF	42156.7	5.50835
DIMT1	43699	5.64258
DIP2B	78648.2	5.12023
DIS3	266448	5.49511
DIS3L2	28871.5	4.64432
DLD	228257	5.04712
DLG1	87456.2	5.23694
DLGAP4	31891.5	4.63706
DLGAP5	10650.6	5.84948
DLST	107177	5.55991
DNAAF5	120660	5.94357
DNAJA1	646623	4.50418
DNAJA2	241762	5.04465
DNAJA3	112485	5.45897
DNAJB1	411070	4.6101
DNAJB11	127038	4.57803
DNAJB12	5665.42	5.87316
DNAJB4	69073.2	4.26855
DNAJB6	100022	4.39107
DNAJC10	145595	4.99826
DNAJC13	119278	5.09229
DNAJC17	59671.5	4.06265
DNAJC2	105510	4.97203
DNAJC21	53390.5	5.54363
DNAJC3	158128	4.59105
DNAJC5	13758.8	4.1184
DNAJC6	63439.7	5.51976
DNAJC7	331693	5.30057
DNAJC8	156558	4.78695
DNAJC9	159340	5.13396
DNM1	129560	4.17745
DNMBP	81226.2	4.8474
DNMT1	126296	4.89128
DNPEP	54567	3.17253
DNPH1	154878	3.98397
DNTTIP1	11283.9	4.48138
DOCK1	62512.2	5.37014
DOCK4	233912	4.14073
DOCK5	115732	4.88815
DOCK7	170913	4.36526
DOLPP1	4944.47	4.82161
DPCD	51993.2	4.40978
DPF2	55249.3	4.76771
DPH1	56420	5.875
DPH2	75496.3	5.01443
DPH5	33212.7	4.71262
DPH6	39239.5	4.73026
DPM1	186968	4.96568
DPM3	14161.9	4.39
DPP3	318100	4.49498
DPP7	56821.3	4.4569
DPP8	26823.3	6.17005
DPP9	157357	4.74592
DPYD	73486.7	5.60759
DPYSL2	602050	4.69321
DPYSL3	700627	4.75769
DPYSL5	53804.7	4.62487
DR1	97329	4.64047
DRAP1	140927	4.89569
DRG1	231402	5.42561
DRG2	186137	4.46047
DSCR3	37457.3	5.35842
DST	14998.3	4.94179
DSTN	1200950	4.50367
DTD1	181197	4.02737
DTX3L	40930.2	5.0301
DTYMK	145643	5.08156
DUS2	141642	5.81065
DUS3L	72064.3	5.38339
DUSP12	130837	5.0511
DUSP23	29234.2	5.61392
DUSP3	109796	5.10393
DUSP4	122685	3.75323
DVL2;DVL3	20823.3	4.83931
DYM	8502.32	5.00009
DYNC1H1	528452	5.16315
DYNC1I2	145373	5.07656
DYNC1LI1	156712	4.77577
DYNC1LI2	54319.5	5.02329
DYNC2H1	347197	4.72746
DYNLL2	25173	5.19901
DYNLRB1;DYNLRB2	174137	4.13858
DYNLT1	24743	4.80236
EARS2	86912.7	5.52074
EBAG9	18082.7	5.19468
EBI3	38533.3	5.20232
EBP	56304.5	5.11247
ECE1	37066.1	4.9097
ECH1	821095	5.10139
ECHDC1	61385.3	4.73693
ECHS1	451648	5.18999
ECI1	140221	4.05246
ECI2	89407.5	4.79596
ECM29	246417	5.36905
EDC4	290065	5.06345
EDEM3	54076.5	5.23278
EDF1	153180	3.69412
EDRF1	27549.5	4.71595
EEA1	133730	4.74233
EED	34974.3	4.75143
EEF1A1;EEF1A1P5	1.22368e+07	4.87793
EEF1A2	141159	4.5213
EEF1B2	1.00244e+06	4.59372
EEF1E1	311305	5.27177
EEF1G	3869550	4.15112
EEF2	3257250	5.50256
EEF2K	26889	4.75451
EEFSEC	44609.2	4.42851
EFHD2	384100	5.19689
EFTUD1	139895	4.86621
EFTUD2	223493	5.77963
EGLN1	99127.2	5.84549
EHBP1	68840.7	4.73082
EHBP1L1	97603.7	4.98824
EHD1	356250	5.14899
EHD2	85493	5.36437
EHD3	67153.2	5.26983
EHD4	292977	4.57354
EIF1	350342	4.17604
EIF1AD	21778.2	6.07952
EIF1AX;EIF1AY	687343	5.25815
EIF2A	415253	4.61204
EIF2AK2	165368	5.16329
EIF2AK4	111273	5.15119
EIF2B1	508718	4.85772
EIF2B2	139038	5.11673
EIF2D	106946	4.46589
EIF2S3;EIF2S3L	981313	5.04059
EIF3B	684452	5.08879
EIF3C;EIF3CL	593793	4.31855
EIF3D	559262	3.92954
EIF3E	475405	5.72301
EIF3F	497670	5.16248
EIF3H	486403	5.1951
EIF3I	533217	4.73496
EIF3J	229908	5.54058
EIF3K	210047	4.40093
EIF3L	628360	5.24089
EIF3M	691187	4.39345
EIF4A1	3.99847e+06	4.93908
EIF4A2	125873	4.25726
EIF4A3	290655	4.58584
EIF4B	636465	4.75054
EIF4E2	101472	4.56898
EIF4G1	451370	5.91439
EIF4G2	269165	4.78806
EIF4G3	136368	5.6548
EIF4H	729827	5.14681
EIF5A;EIF5AL1	1.69313e+06	4.95137
EIF5B	310003	5.39167
ELAC2	157903	5.4625
ELAVL1	159727	4.73301
ELF1	16430	5.1852
ELL	10773.3	4.44011
ELMO1	142383	5.12623
ELMO2	64149.3	4.54375
ELMSAN1	413.9	7.08767
ELOVL1	1750.25	5.14971
ELOVL5	38100	6.00106
ELP2	78942.7	5.49319
ELP3	118383	6.58766
ELP5	34360.3	6.51285
ELP6	14198	4.42957
EMC1	56485.2	4.64942
EMC2	32478	5.58444
EMC3	5418.72	5.1458
EMD	34322	5.34926
EMG1	206213	4.99619
EML2	162477	4.83785
EML3	116073	4.98947
EML4	305077	5.55175
ENAH	302485	4.93193
ENDOD1	55265.6	4.82707
ENGASE	3790.67	5.46683
ENO2	198769	5.54449
ENO3	126.045	4.33802
ENOPH1	127230	5.83717
ENSA	453425	5.61831
ENTHD2	823	5.21845
ENY2	89435.2	5.04639
EOGT	26284.7	5.70648
EPB41L1	21322.2	5.14313
EPB41L2	177120	5.02916
EPHA2	100118	5.99181
EPHX1	53996.7	5.83534
EPM2AIP1	50005.3	5.77364
EPN1	150742	5.74762
EPRS	682547	5.67706
EPS15	74217.8	5.69694
EPS15L1	62168.3	5.687
EPS8	137913	5.7269
EPS8L2	25516.6	5.36155
EPT1	15488.8	5.32232
ERAP1	279750	5.79821
ERBB2IP	4457.42	5.8396
ERC1	68364	6.60189
ERCC6L	34085.3	5.09993
ERGIC1	59497.4	5.46338
ERGIC2	24242.5	5.80377
ERH	70287.5	5.00635
ERI1	34527	5.65453
ERI3	5174.67	5.43002
ERLEC1	5636.22	5.13471
ERLIN2;ERLIN1	52969.5	5.86322
ERO1L	447625	6.22869
ERO1LB	72515.8	5.49137
ERP29	670360	5.19839
ERP44	302825	5.20338
ESD	441797	4.21564
ESF1	27161	4.03235
ESYT1	295057	5.15346
ESYT2	112297	4.80719
ETF1	603882	2.6169
ETFA	585378	3.2431
ETFB	358330	4.58092
ETHE1	99146	4.89731
ETNK1	21386	5.07329
ETS1;ETS2	2584.4	4.53606
EWSR1	331978	4.15223
EXOC1	98792.2	4.75193
EXOC2	79995.2	4.51159
EXOC3	60173.2	3.7339
EXOC4	114649	4.53557
EXOC5	40478.2	5.31432
EXOC6	46369.5	5.21079
EXOC6B	32838	5.06473
EXOC7	100108	5.48441
EXOC8	72835.3	5.4807
EXOSC1	35853.8	4.74246
EXOSC10	32521.8	3.57872
EXOSC2	85223.2	5.29835
EXOSC3	129315	2.10053
EXOSC4	121435	5.10459
EXOSC5	86114.5	5.65651
EXOSC6	128645	2.9154
EXOSC7	32062.5	4.95151
EXOSC8	16174	4.4197
EXOSC9	111556	4.32883
EYA3	47968.3	5.24827
EYA4	31280.2	5.00051
EZR	756855	4.73237
F8A1	50213.5	4.69902
FABP5	58252.3	5.17823
FABP7	32225	5.83413
FADS1	8053.83	4.87051
FAF1	426973	4.79357
FAF2	74189	5.13961
FAH	41426.2	4.40682
FAHD1	50264.5	4.19002
FAHD2A;FAHD2B	53525	5.44677
FAIM	2401.97	3.64908
FAM103A1	34979.2	4.83483
FAM107B	35716.5	4.53257
FAM114A1	118570	4.7745
FAM114A2	61773.8	4.38458
FAM118A	6888.52	4.84688
FAM118B	22755.3	4.53816
FAM120A	148468	3.71388
FAM129A	100356	3.75099
FAM129B	881743	4.72403
FAM134C	65583.2	5.65091
FAM136A	79875.4	4.86043
FAM160B1	34515.7	5.82631
FAM167A	292905	5.48119
FAM172A	23408.5	5.64522
FAM175B	124095	4.43395
FAM188A	53097.5	5.46991
FAM192A	103904	5.05037
FAM195B	62295.5	5.78095
FAM213A	118741	5.76744
FAM216A	18869.7	5.55428
FAM21A	87622.3	4.99628
FAM21C	16568.2	4.33013
FAM3C	203417	3.41236
FAM45A;FAM45B	27261.5	5.52111
FAM49B	506748	4.99472
FAM50A	173308	4.90306
FAM65A	18985.7	4.7794
FAM84B	139945	5.05937
FAM91A1	109432	4.60722
FAM98A	78267.5	4.66623
FAM98B	239325	4.51638
FARS2	12567.7	5.00047
FARSA	241018	4.86234
FARSB	182618	4.55454
FASN	1604250	4.51218
FASTKD2	22475	4.93056
FASTKD5	145060	5.11165
FAU	644965	5.08434
FBXL12	23204.8	4.93508
FBXL18	141320	5.10939
FBXO22	59741.3	4.506
FBXO30	18007.7	4.20882
FBXO45	7574.68	5.04749
FBXO7	93057.3	4.68095
FBXW9	49635.2	4.49527
FCHO2	33611.5	5.87901
FDFT1	47495.2	4.70082
FDPS	532978	4.76531
FDXR	46500.8	4.50819
FECH	67925.3	3.906
FEN1	748392	5.6304
FERMT1	256515	4.87034
FERMT2	137258	4.61727
FGFR1OP	1372.83	4.70126
FH	1.00574e+06	4.72856
FHOD1	184392	3.38057
FIBP	48772.5	4.54381
FIG4	3.50713e+06	4.55287
FIP1L1	109227	5.07398
FIS1	156628	4.7908
FKBP10	658537	3.83813
FKBP11	15990.3	4.35708
FKBP14	10178.8	5.17163
FKBP15	78639.2	5.00154
FKBP1A	471403	5.94534
FKBP2	194010	4.81679
FKBP3	455497	4.90241
FKBP4	511897	4.53802
FKBP5	43076.7	5.46673
FKBP8	88247.3	4.36937
FKBP9	257628	5.09375
FLAD1	58975	4.72507
FLYWCH2;FLYWCH1	74239.2	5.01663
FMNL1	13326	4.79446
FMNL2	37521.2	5.0746
FMNL3	107550	4.27576
FN3KRP	39811.7	4.94261
FNBP1	45773	4.21928
FNDC3A	21303.3	5.30839
FNTA	38547.7	4.43555
FOCAD	72295.8	5.70479
FOSL1	14102.2	5.23882
FOXK1	101733	4.27843
FOXK2	1108.63	5.14596
FRA10AC1	18878.2	5.03915
FRG1	117783	4.89358
FRMD4A	59727.2	5.37899
FRMD8	3908.5	4.09925
FRYL	56283.8	5.38205
FSCN1	1.86102e+06	5.26154
FSD1	95153.7	6.20527
FTO	91794.8	4.3517
FTSJ1	63551	5.16155
FTSJ3	101361	5.80954
FUBP1	513785	4.36558
FUBP3	132452	5.1502
FUCA1	10179.4	4.77627
FUCA2	23533.3	4.25546
FUS	695483	3.87936
FXR1	136908	4.96875
FXR2	86811	4.69579
FYCO1	24083.5	4.52649
G3BP1	826508	4.67665
G3BP2	133120	5.72671
G6PD	703663	4.66746
GAA	116492	4.83203
GABARAP;GABARAPL1	112499	5.87413
GABARAPL2	34807.7	5.40911
GABPA	70505.7	5.13754
GADD45GIP1	22311.5	3.13762
GAK	85128.7	6.00248
GALE	315408	5.26574
GALK1	136112	4.68818
GALK2	123887	6.54495
GALNT2	196837	5.03833
GALT	24940.5	5.19487
GAMT	132333	5.81858
GAN	199135	4.20386
GAPVD1	181207	4.0077
GARS	736213	4.89564
GART	566477	5.67339
GAS7	34140	5.28782
GATAD2A	24160.7	5.65849
GATAD2B	121062	5.70918
GATSL3;GATSL2	7858.22	4.63424
GBA	100796	4.9457
GBAS	101480	5.41099
GBE1	244917	4.77067
GBF1	88614.2	4.87063
GBP1	33535.3	4.1247
GBP2	63179.8	4.57428
GCC2	31600.5	5.03161
GCDH	55948.3	4.60001
GCFC2	14972.3	4.66061
GCHFR	11238.6	4.32845
GCLC	75452.5	4.586
GCLM	142720	4.85911
GCN1L1	347582	4.14929
GDA	205812	5.00746
GDAP2	7591.87	3.04479
GDI1	811280	4.27596
GDI2	1405400	5.07108
GDPGP1	25026	4.77617
GEMIN4	95911.5	3.59201
GEMIN5	245285	4.75038
GEMIN7	32541.8	6.26975
GET4	274333	4.97843
GFM1	109112	4.96282
GFM2	54253.5	4.80312
GFPT1	373123	5.00587
GFPT2	221773	5.71078
GGA1	17638.9	5.12206
GGA2	15457.2	4.00772
GGCT	405492	4.37168
GGCX	2888.35	5.84229
GGH	156145	5.13643
GGPS1	16793.8	4.93857
GIGYF1	15552.3	4.38172
GIGYF2	97748	5.91725
GINS3	43713	5.12424
GIPC1	110070	5.84736
GIT1	190807	5.0663
GIT2	95439.2	5.05115
GLB1	49269.7	4.54167
GLCE	22006	4.84822
GLG1	106946	4.34853
GLMN	95135.3	4.93008
GLO1	24651.2	5.49887
GLOD4	259995	5.1339
GLRX	36506.5	5.09303
GLRX2	8056.23	5.29411
GLRX3	496242	4.39691
GLS	182597	5.12167
GLTP	38789.5	5.29915
GLUD1	665585	5.25817
GMDS	69973.3	5.867
GMFB	108528	5.75318
GMIP	7745.75	4.53326
GMPPA	54337.2	4.38311
GMPPB	113316	5.08301
GMPR2	73928.2	3.89532
GMPS	646953	5.00344
GNA11	2545.37	5.00638
GNA13	32363	5.38902
GNA14	57381.8	4.9475
GNAI2	128642	4.5255
GNAI3	74247.2	4.80058
GNB2	116109	4.49969
GNB2L1	1583850	4.74779
GNE	442478	4.17529
GNG12	118864	4.05071
GNG5	20117.7	4.87767
GNL1	159932	5.15448
GNL3	54920.7	5.54106
GNPAT	156016	5.31347
GNPDA1	313762	3.88035
GNPDA2	55022.2	5.90917
GNPNAT1	208383	6.1478
GNS	184912	4.39839
GOLGA1	9997.17	4.98187
GOLGA2	88052.8	5.38967
GOLGA3	124201	4.51244
GOLGA4	128692	5.43828
GOLGA5	24077.5	5.03787
GOLGB1	6731500	4.73443
GOLIM4	39560.8	5.57185
GOLPH3	89573.3	5.34591
GOLPH3L	60088.8	4.24647
GOLT1B	108349	4.18913
GOPC	28737.5	5.60798
GORAB	74221.2	3.46065
GORASP2	22131	5.19353
GOSR1	112715	4.22515
GOSR2	66803.8	4.1918
GOT1	330705	4.99011
GOT2	840380	4.64061
GPAA1	70772.5	5.04167
GPALPP1	33980.3	5.28059
GPATCH4	30557	4.97973
GPD1L	119415	4.69258
GPD2	156622	4.34254
GPKOW	82912.3	5.02916
GPN1	107516	4.97834
GPN2	37667.2	4.39184
GPN3	30468	5.41496
GPR98	51870.3	4.56237
GPRC5A	37944.4	3.90613
GPS1	181090	5.69569
GPSM1	103300	5.26149
GPSM2	31210.5	4.58871
GPT2	7253.32	5.8232
GPX1	19488	4.84493
GRHPR	378240	5.03554
GRIPAP1	127392	3.88906
GRPEL1	365253	4.7351
GRPEL2	13105.2	5.05429
GRSF1	93017.7	4.86881
GRWD1	144415	5.81087
GSDMD	175702	3.40575
GSK3A	29011.8	4.51005
GSK3B	100954	4.75877
GSPT1	532508	5.10938
GSPT2	34687.7	4.87068
GSR	9038.13	5.06487
GSS	245962	6.19971
GSTK1	378270	5.64589
GSTM1	233357	5.07505
GSTM2	75266	4.30358
GSTM3	111190	5.20393
GSTO1	1.42922e+06	4.73974
GSTP1	5.31023e+06	5.19317
GSTT1	72719	5.4966
GSTZ1	25109.3	4.74054
GTF2F1	437998	5.31886
GTF2F2	202510	5.26696
GTF2I	223452	3.99988
GTF3C4	32272.5	4.94474
GTF3C5	47780.2	5.09412
GTPBP1	1.71752e+06	5.10955
GTPBP4	61980.5	4.38161
GTSF1	23930.2	6.82811
GUF1	52028.3	4.59727
GUK1	104489	4.95218
GULP1	17745.8	4.77879
GXYLT1	9800.28	5.03483
GYG1	238543	4.45845
GYS1	464835	4.87053
H1F0	82198.8	4.345
H1FX	186252	5.05198
H2AFV;H2AFZ	100215	4.8248
H2AFX;HIST1H2AA	14087.3	5.51944
H3F3A	470763	5.92448
H6PD	102769	4.84986
HACD3	106195	4.53123
HACL1	153338	4.48511
HADH	374357	5.07706
HADHA	635892	5.19485
HADHB	224872	4.91862
HAGH	115832	5.03147
HARS	739235	4.57596
HARS2	52080	4.48384
HAT1	315707	4.71492
HAUS2	20529.7	4.57915
HAUS3	8545.53	5.25789
HAUS5	28185.8	5.0141
HAUS6	53605	4.4943
HAUS7	371.2	3.86054
HAUS8	28790.8	4.28977
HAX1	12417.5	5.57777
HBS1L	79317.7	5.10514
HCCS	10308.1	5.56259
HCFC1	233597	4.11744
HDAC1	280320	4.96857
HDAC2	96690.5	5.15961
HDAC3	20314.3	5.24478
HDAC4;HDAC5	14571.2	4.46258
HDAC6	67333.2	5.00412
HDAC7	2852.68	5.72633
HDDC2	65869.5	4.54018
HDDC3	48331.3	3.95608
HDGF	1236350	5.39087
HDGFRP2	121306	5.5778
HDHD2	33008.7	5.36802
HDLBP	451923	4.8766
HEATR1	7708.5	5.04607
HEATR3	32288.2	6.1551
HEATR5B	75076.7	6.72511
HEATR6	31419	4.86165
HEBP1	52426.7	4.39984
HEBP2	463180	5.64147
HECTD1	152665	5.30645
HELLS	118317	5.34918
HERC4	74483.7	4.50883
HEXA	187837	4.67925
HEXB	234998	6.2349
HEXIM1	188047	4.79226
HGS	118168	4.37895
HIBADH	445240	4.71624
HIBCH	122495	5.01907
HIF1AN	34750.3	4.2491
HINT1	666488	3.99124
HINT2	46488.2	5.37757
HINT3	8573.73	5.6673
HIP1R	3.03067e+06	4.91487
HIRIP3	63594.2	5.2701
HIST1H1B	79272.3	5.00093
HIST1H1C	216040	4.14883
HIST1H1D	204972	5.6728
HIST1H1E;HIST1H1T;HIST1H1A	654200	5.01186
HIST1H2AJ;HIST1H2AH;H2AFJ;HIST1H2AD;HIST1H2AG;HIST2H2AC;HIST2H2AA3	967848	5.0261
HIST1H2BL;HIST1H2BM;HIST1H2BN;HIST1H2BH;HIST2H2BF;HIST1H2BC;HIST1H2BD;H2BFS;HIST1H2BK	262563	5.18565
HIST1H3A;HIST2H3A;HIST3H3;H3F3C	4960.5	5.57329
HIST1H4A	483605	5.80338
HIST3H2BB;HIST2H2BE;HIST1H2BB;HIST1H2BO;HIST1H2BJ	1.00965e+06	5.35193
HK1	406687	5.06383
HK2	630067	5.86878
HLA-A	173050	4.71667
HLA-C	55555	5.49928
HLA-DPB1	49891.2	4.31238
HLA-DRB3;HLA-DRB5	157860	3.93174
HLA-DRB4	50560	4.45003
HLTF	245752	4.72921
HM13	109993	2.56961
HMBS	72491.8	4.45925
HMCES	355400	4.09403
HMGA2	94182	4.89937
HMGB1;HMGB1P1	3.16278e+06	4.01318
HMGB2	760245	5.36847
HMGB3	203240	5.44765
HMGCL	46438.8	4.98538
HMGCS1	144409	4.3078
HMGN1	54525	4.16349
HMGN2	50915	4.82823
HMOX2	83488.7	3.45525
HN1	192941	4.81868
HN1L	266550	4.68423
HNMT	17468.2	6.09214
HNRNPA0	118244	5.08388
HNRNPA1;HNRNPA1L2	818452	4.51863
HNRNPA2B1	803015	5.65506
HNRNPA3	70015.7	3.88697
HNRNPAB	497972	4.50904
HNRNPC	2.12003e+06	4.8755
HNRNPDL	124628	4.49719
HNRNPF	610605	4.71955
HNRNPH1	894723	5.66575
HNRNPH2	98096	5.18374
HNRNPH3	51168	5.07305
HNRNPL	159700	4.87206
HNRNPLL	170530	5.27378
HNRNPM	1.27813e+06	5.37106
HNRNPR	191207	5.27427
HNRNPU	782337	5.0725
HNRNPUL1	162240	5.64859
HNRNPUL2	53563.7	5.08812
HOMER1	24801.8	4.54096
HOMER3	75507	5.82379
HOOK3	119502	4.66734
HP1BP3	60870	3.93317
HPCAL1;HPCA	351713	6.48154
HPDL	45708.5	4.80342
HPRT1	484022	4.89912
HRSP12	241438	5.33453
HS1BP3	29232.7	5.31169
HSD17B10	833613	5.81571
HSD17B11	82681.3	5.98581
HSD17B12	481223	5.41923
HSD17B4	456662	3.69553
HSD17B7	102842	5.68449
HSDL1	104862	6.00417
HSDL2	177117	5.60926
HSF1	112050	5.79939
HSP90AA4P	21163	5.23817
HSP90AB1	7485850	4.74472
HSP90AB2P	2.41141e+06	4.69802
HSP90AB4P	72258.2	5.19827
HSP90B1	2.39782e+06	4.70381
HSPA13	82813	5.3905
HSPA14	64065.2	5.04137
HSPA1A;HSPA1B	1379800	4.86029
HSPA4	884508	5.55072
HSPA4L	73528.5	4.97397
HSPA5	4.18662e+06	6.50007
HSPA6	3.80862e+06	5.88095
HSPA8	7787950	5.30801
HSPA9	1.54593e+06	4.66688
HSPB1	1.21183e+06	5.15959
HSPB11	130718	4.7366
HSPBP1	303103	4.70685
HSPD1	3.02633e+06	4.92163
HSPE1	3.21838e+06	5.28542
HSPH1	1.06854e+06	5.42578
HTATSF1	40710.7	4.24225
HTRA2	71883.2	5.07278
HTT	72547.3	5.91299
HUWE1	328173	5.90472
HYOU1	753062	4.8452
HYPK	13353.8	5.6972
IAH1	55861.3	6.32634
IARS	616807	5.09562
IARS2	338925	5.78576
IBA57	149563	5.95169
ICAM1	214860	4.99165
ID1	7540.73	4.709
IDE	160967	5.2033
IDH1	439138	5.2318
IDH2	128217	6.10658
IDH3A	352440	5.2815
IDH3B	170275	5.89339
IDH3G	179468	5.21016
IDI1	178095	4.72887
IER3IP1	138149	4.39448
IFI16	237683	4.87799
IFI35	119900	5.07738
IFIT5	90947	4.7844
IFITM1;IFITM2;IFITM3	31951.7	5.54619
IFRD1	2328.5	4.66
IFT74	49527.3	5.68486
IGBP1	275850	5.38281
IGF2BP1	426942	4.46587
IGF2BP2	128415	5.92096
IGF2BP3	191258	4.91741
IGF2R	51256.7	5.68235
IGFBP3	23798.3	5.65959
IK	41874	5.01217
IKBKAP	135105	5.02062
IL13RA2	85377	5.24826
IL18	4512.57	5.04941
IL1A	57370	4.32558
IL1B	28305	6.87424
ILF2	498410	6.38227
ILF3	442160	4.85889
ILK	287590	6.37982
ILKAP	155943	4.9181
ILVBL	48844.8	4.80662
IMPA1	168506	6.13982
IMPACT	31971	5.9467
IMPAD1	43271	4.86646
IMPDH1	55743.7	6.62186
IMPDH2	974648	6.58077
IMUP	57360	6.89142
INF2	127785	6.18919
INHBA	26095.8	6.08344
INPP1	80925.2	5.11634
INPP4B	32091.3	5.48159
INPP5F	238313	6.48092
INPP5K	22932.9	6.50764
INPPL1	124927	6.02879
INTS3	69418.5	4.60971
INTS7	345262	4.85663
INTS9	17907.8	4.86062
IP6K1	19299.7	5.5161
IPO11	57263.2	5.87683
IPO13	34020.8	4.1256
IPO4	370860	4.74711
IPO5	533443	5.79015
IPO7	410177	5.5301
IPO8	111977	5.17483
IPO9	635673	5.33215
IQGAP1	762535	3.87741
IQGAP3	31601.2	5.20674
IRAK4	36717	5.6426
IREB2	20691.8	5.10794
IRF2BP1	62015.8	5.54709
IRF2BP2	50919.2	5.23115
IRF2BPL	98426.2	5.25399
IRGQ	70202.2	5.25065
IRS2	96038.7	5.14035
ISCU	48009.9	5.376
ISG20	184288	5.07882
ISOC1	113695	4.95879
ISOC2	33979.8	4.50449
IST1	120033	3.36708
ISY1	11335.6	4.69484
ITCH	397855	5.44067
ITGA2	65445	5.63037
ITGA3	90019.5	5.10862
ITGA5	21985.5	5.28162
ITGA6	178088	4.70975
ITGAV	87653.5	4.37655
ITGB1	104886	4.62194
ITGB3	48772.5	5.13067
ITGB4	22508.2	4.93134
ITPA	626337	3.65442
ITPK1	13161.7	4.75868
ITPKC	74080	4.45186
ITPRIP	8843.2	5.69759
ITSN2	50544.7	5.64558
IVD	136273	5.45877
IVNS1ABP	35609	5.19297
JAGN1	91417.3	4.68882
JMJD6	164142	5.22661
JMY	14830.5	4.50476
JUNB	25700.7	4.6362
JUND	11700.4	4.7462
KANK1	30349.3	5.98885
KANK2	94381.3	4.75861
KARS	946592	5.10648
KAT8	13483.2	4.41657
KATNA1	30004.7	4.90808
KATNAL1	13956.7	4.50639
KATNAL2	250988	5.37715
KATNB1	46074.8	4.36046
KBTBD2	19998.3	5.09666
KBTBD4	17657.6	4.84148
KCMF1	73241.2	5.53815
KCTD15	51372.7	4.25304
KCTD3	51768.7	4.28555
KCTD9	7858.13	4.75788
KDELC1	181313	4.53174
KDELC2	110268	5.56921
KDELR1	18761.5	5.72709
KDELR2;KDELR3	12981.5	5.61297
KDM1A	169503	5.04913
KDM3B	70417	5.80323
KDSR	102238	5.88226
KHDRBS1	469933	4.4997
KHSRP	638458	4.56487
KIAA0020	39934.2	4.3158
KIAA0196	147853	4.7925
KIAA0391	16085.5	4.70688
KIAA0907	28891.5	4.99311
KIAA1033	140058	4.84635
KIAA1143	42369.8	4.98245
KIAA1217	83621.5	4.68133
KIAA1279	34035.3	5.2655
KIAA1468	38708	5.05574
KIAA1524	57182.5	4.53122
KIF11	67189.3	5.0793
KIF13B	36033	4.05444
KIF14	8958.63	5.59972
KIF15	42201	4.81588
KIF1B	53059.7	4.95434
KIF21A	60344.2	4.34214
KIF2A	151608	5.25064
KIF2C	42825.7	4.94277
KIF3A	48087.5	5.02072
KIF3B	50533.5	4.68818
KIF4A	166930	4.35234
KIF5B	433963	5.79681
KIFAP3	36019.5	4.11931
KIFC1	11473.8	4.8697
KLC1	358650	3.94661
KLC2	107778	4.70368
KLC4	53799.3	5.13441
KLHDC4	48702.3	4.55156
KLHL42	16822.8	4.96103
KNSTRN	5576.67	5.21522
KNTC1	80514.7	4.17116
KPNA1	152330	4.40995
KPNA2	228453	4.0682
KPNA3	119920	4.48215
KPNA4	160947	4.97489
KPNA6;KPNA5	201125	5.97616
KPNB1	1.17798e+06	4.12979
KRI1	17206.5	4.47719
KRT1	145372	4.14478
KRT10	81835.7	5.39965
KRT16	129.748	4.66346
KRT18	138245	4.30099
KRT19	47046.2	4.24693
KRT2	11636.4	4.86476
KRT6C;KRT6A	12700.3	4.71073
KRT8	64834	4.71407
KRT86;KRT81;KRT83;KRT87P;KRT85	66727.2	3.89532
KRT9	23428.1	5.25843
KRTCAP2	2674.33	5.04245
KTI12	70374	4.27327
KTN1	48649.5	4.11333
KXD1	8054.2	5.22918
KYNU	309562	4.84768
L1RE1	121921	5.00961
L2HGDH	62769.8	5.67204
L3HYPDH	8424	5.80513
LACTB2	71330.2	4.60134
LAMA5	26472.5	5.16983
LAMB1	139248	4.20643
LAMB2	14998.9	4.46077
LAMC1	345760	5.14631
LAMP1	139618	4.62706
LAMP2	162097	4.92232
LAMTOR4	563.3	4.53193
LANCL1	52451.3	4.5878
LANCL2	76432.8	4.75726
LAP3	269845	4.8273
LARP1	233307	4.5567
LARP4	154522	3.95224
LARP4B	58276.3	4.62532
LARP6	14584.4	4.72476
LARP7	24686	4.78064
LARS	600713	5.18072
LARS2	66277.3	4.6317
LASP1	621373	4.68203
LATS1	79079.5	4.70358
LBR	28353.2	5.22253
LCMT1	64002.3	5.63745
LCMT2	93943.7	4.55654
LCN2	64949.4	4.05971
LCP1	7950.4	5.55467
LDHA	6.79362e+06	5.03253
LDHB	6.16037e+06	4.73078
LDLR	73396.3	4.68755
LDLRAP1	15011.9	4.2259
LEO1	48397.8	3.74637
LEPRE1	179652	4.90587
LEPREL2	59724.5	5.18279
LEPREL4	46536.8	5.3588
LETM1	103897	5.07889
LGALS1	796630	5.20668
[truncated: 2,202 more rows]
